# Supplementary material for: Targeting multiple pro-apoptotic signaling pathways with curcumin in prostate cancer cells
Source: PLoS One. 2017 Jun 19;12(6):e0179587. doi: 10.1371/journal.pone.0179587 (PMC5476315; doi:10.1371/journal.pone.0179587)
Supplement: S1 Table — (XLSX) [file pone.0179587.s001.xlsx]

## Sheet: Hoja1
IPI Number	Gene Symbol	Ingenuity Entrez Gene Name	Location	Fold Change	T-test	MW [kDa]	calc. pI
IPI00019472	SLC1A5	solute carrier family 1 (neutral amino acid transporter), member 5	Plasma Membrane	2.02543	5.69392e-05	56.5623	5.47803
IPI00465071	TBC1D10B	TBC1 domain family, member 10B	Other	1.93315	1.4119e-06	87.1447	9.18799
IPI00744772	MRPS17	mitochondrial ribosomal protein S17	Cytoplasm	1.90595	0.000193805	14.4929	9.84717
IPI00450235	YBX1	Y box binding protein 1	Nucleus	1.75367	2.27287e-05	34.65	7.53271
IPI00003362	HSPA5	heat shock 70kDa protein 5 (glucose-regulated protein, 78kDa)	Cytoplasm	1.68836	4.98315e-07	72.2884	5.16064
IPI00909774	PRPF40A	PRP40 pre-mRNA processing factor 40 homolog A (S. cerevisiae)	Nucleus	1.60714	0.000152893	95.0385	7.35693
IPI00909534	EEF1G	eukaryotic translation elongation factor 1 gamma	Cytoplasm	1.59188	8.05841e-05	24.0891	7.04932
IPI00007074	YARS	tyrosyl-tRNA synthetase	Cytoplasm	1.58925	1.2871e-05	59.1061	7.04932
IPI00218592	SRSF1	serine/arginine-rich splicing factor 1	Nucleus	1.58716	0.00244522	22.446	7.94287
IPI01013280	SLC3A2	solute carrier family 3 (amino acid transporter heavy chain), member 2	Plasma Membrane	1.57028	0.000193141	55.9047	5.17334
IPI00220528	SNRPF	small nuclear ribonucleoprotein polypeptide F	Nucleus	1.55686	0.00627827	9.71878	4.66553
IPI00453473	HIST1H4A			1.5282	6.66346e-05	11.3604	11.356
IPI00220362	HSPE1	heat shock 10kDa protein 1 (chaperonin 10)	Cytoplasm	1.50677	3.48136e-06	10.9249	8.92432
IPI00917777	EFTUD2	elongation factor Tu GTP binding domain containing 2	Nucleus	1.50447	0.00380414	105.317	5.22412
IPI00026089	SF3B1	splicing factor 3b, subunit 1, 155kDa	Nucleus	1.50148	0.000996635	145.738	7.09326
IPI00877765	APOL1	apolipoprotein L, 1	Extracellular Space	1.48523	2.19852e-08	18.0972	5.42725
IPI00027230	HSP90B1	heat shock protein 90kDa beta (Grp94), member 1	Cytoplasm	1.48277	2.54201e-05	92.4113	4.84326
IPI00848061	PLCH1	phospholipase C, eta 1	Cytoplasm	1.47551	2.43535e-07	114.434	7.63525
IPI01010004	ABHD10	abhydrolase domain containing 10	Cytoplasm	1.4733	1.30863e-05	16.8988	6.72705
IPI00465070				1.4658	0.0179993	15.3945	11.1216
IPI00980890	LAMP2	lysosomal-associated membrane protein 2	Plasma Membrane	1.45207	0.000705233	39.7868	5.66846
IPI00218918	ANXA1	annexin A1	Plasma Membrane	1.44866	2.12065e-05	38.69	7.02002
IPI00008780	STC2	stanniocalcin 2	Extracellular Space	1.44712	0.00221596	33.2273	7.29834
IPI00221178	TPD52L2	tumor protein D52-like 2	Cytoplasm	1.43646	1.72527e-05	19.8891	5.47803
IPI00909181	GRPEL1	GrpE-like 1, mitochondrial (E. coli)	Cytoplasm	1.4362	2.60507e-05	21.8866	8.6167
IPI00964686	HNRNPAB	heterogeneous nuclear ribonucleoprotein A/B	Nucleus	1.43562	1.69024e-05	30.284	7.91357
IPI00879638	DDX17	DEAD (Asp-Glu-Ala-Asp) box helicase 17	Nucleus	1.42392	0.0412189	47.5272	7.66455
IPI00966243	CYB5B	cytochrome b5 type B (outer mitochondrial membrane)	Cytoplasm	1.42298	0.012842	14.8366	6.18896
IPI00942032	AGR2	anterior gradient 2	Extracellular Space	1.40012	0.00017686	19.9666	8.99756
IPI00854677	FUS	fused in sarcoma	Nucleus	1.39997	2.2578e-05	15.2305	9.40771
IPI00965944	EEF1E1	eukaryotic translation elongation factor 1 epsilon 1	Cytoplasm	1.39979	0.00345116	5.88108	8.6167
IPI01011531	ANXA7	annexin A7	Plasma Membrane	1.39798	8.44909e-05	37.7809	7.18115
IPI00943563	FLNB	filamin B, beta	Cytoplasm	1.39491	0.0001443	275.496	5.78271
IPI00855957	KHSRP	KH-type splicing regulatory protein	Nucleus	1.39329	0.000105819	72.8513	7.89893
IPI00216393	CLTA	clathrin, light chain A	Plasma Membrane	1.38181	0.00393676	23.6474	4.52588
IPI01010794	ALYREF	Aly/REF export factor	Nucleus	1.37845	0.000112272	26.8716	11.1509
IPI01013537	PSAP	prosaposin	Extracellular Space	1.36842	2.60791e-05	50.4019	5.0083
IPI00302850	SNRPD1	small nuclear ribonucleoprotein D1 polypeptide 16kDa	Nucleus	1.36801	5.62501e-06	13.2734	11.561
IPI00005859	KRT75	keratin 75	Cytoplasm	1.36024	0.00320207	59.524	7.73779
IPI00027463	S100A6	S100 calcium binding protein A6	Cytoplasm	1.35715	7.19691e-06	10.1733	5.47803
IPI00215780	RPS19	ribosomal protein S19	Cytoplasm	1.35317	7.12772e-05	16.0505	10.3159
IPI00926585	EEF1B2	eukaryotic translation elongation factor 1 beta 2	Cytoplasm	1.35241	6.9614e-05	3.1025	4.4624
IPI00012382	SNRPA	small nuclear ribonucleoprotein polypeptide A	Nucleus	1.34462	0.000578905	31.2592	9.83252
IPI00414696	HNRNPA2B1	heterogeneous nuclear ribonucleoprotein A2/B1	Nucleus	1.34231	8.96741e-05	35.9839	8.646
IPI00064162	VCPIP1	valosin containing protein (p97)/p47 complex interacting protein 1	Cytoplasm	1.33307	0.0315812	134.236	7.1958
IPI00953689	AHSG	alpha-2-HS-glycoprotein	Extracellular Space	1.33182	0.00263366	39.2997	5.71924
IPI00018534	HIST1H2BL	histone cluster 1, H2bl	Nucleus	1.32964	7.95848e-05	13.9436	10.3159
IPI01025877	SRP54	signal recognition particle 54kDa	Cytoplasm	1.32707	0.000565721	48.6385	9.0415
IPI00220739	PGRMC1	progesterone receptor membrane component 1	Plasma Membrane	1.32531	6.83112e-05	21.6578	4.70361
IPI00878876	SNRPD3	small nuclear ribonucleoprotein D3 polypeptide 18kDa	Nucleus	1.32528	1.01669e-05	13.2829	8.90967
IPI00973067	POR	P450 (cytochrome) oxidoreductase	Cytoplasm	1.32416	0.0127863	47.3721	7.81104
IPI00455383	CLTC	clathrin, heavy chain (Hc)	Plasma Membrane	1.32323	3.64717e-08	187.771	5.69385
IPI00010800	NES	nestin	Cytoplasm	1.31785	2.46127e-07	177.332	4.36084
IPI00967562	HNRNPD	heterogeneous nuclear ribonucleoprotein D (AU-rich element RNA binding protein 1, 37kDa)	Nucleus	1.3175	2.64694e-05	12.6325	8.57275
IPI01013559	PDIA6	protein disulfide isomerase family A, member 6	Cytoplasm	1.31376	0.000187065	47.8081	5.08447
IPI00908723	STOML2	stomatin (EPB72)-like 2	Plasma Membrane	1.31369	6.4574e-05	33.3166	8.25049
IPI00930678	SNRPD2	small nuclear ribonucleoprotein D2 polypeptide 16.5kDa	Nucleus	1.30759	0.000154661	12.3906	9.89111
IPI00937239	RPS21	ribosomal protein S21	Cytoplasm	1.30758	0.00107181	8.84446	8.49951
IPI00017526	S100P	S100 calcium binding protein P	Cytoplasm	1.30357	0.0253536	10.3932	4.88135
IPI00221092	RPS16	ribosomal protein S16	Cytoplasm	1.30333	0.00121125	16.435	10.2134
IPI00792916	PRKCSH	protein kinase C substrate 80K-H	Cytoplasm	1.29752	6.04332e-05	59.1407	4.42432
IPI00011604	GCSH	glycine cleavage system protein H (aminomethyl carrier)	Cytoplasm	1.29709	0.000171392	18.8726	4.88135
IPI00909375	TMED2	transmembrane emp24 domain trafficking protein 2	Cytoplasm	1.29585	0.00488358	17.0657	4.84326
IPI00909703	ANXA11	annexin A11	Nucleus	1.29077	2.84179e-05	45.6993	8.45557
IPI00017592	LETM1	leucine zipper-EF-hand containing transmembrane protein 1	Cytoplasm	1.28996	0.000719808	83.302	6.69775
IPI01014435	RAP1B	RAP1B, member of RAS oncogene family	Cytoplasm	1.28957	9.51182e-06	18.7666	8.52881
IPI00926884	PDAP1	PDGFA associated protein 1	Cytoplasm	1.28924	0.011536	4.38832	10.272
IPI00008438	RPS10	ribosomal protein S10	Cytoplasm	1.28917	1.18654e-05	18.8859	10.1548
IPI00412714	SERBP1	SERPINE1 mRNA binding protein 1	Nucleus	1.28883	0.000369526	42.4013	8.44092
IPI00965913	ALB	albumin	Extracellular Space	1.28872	0.00139533	51.5358	6.94678
IPI00868973	PRRC1	proline-rich coiled-coil 1	Other	1.28811	0.000538778	46.6718	5.8335
IPI00973736	FAU	Finkel-Biskis-Reilly murine sarcoma virus (FBR-MuSV) ubiquitously expressed	Cytoplasm	1.2874	1.31884e-05	10.898	11.561
IPI00646304	PPIB	peptidylprolyl isomerase B (cyclophilin B)	Cytoplasm	1.28482	0.000558588	23.7275	9.40771
IPI00292387	NOLC1	nucleolar and coiled-body phosphoprotein 1	Nucleus	1.28478	0.000875053	73.5596	9.46631
IPI01012004	PDIA3	protein disulfide isomerase family A, member 3	Cytoplasm	1.28441	1.88521e-06	54.0685	7.21045
IPI00032409	LAMTOR2	late endosomal/lysosomal adaptor, MAPK and MTOR activator 2	Cytoplasm	1.28423	0.00203939	13.4989	5.40186
IPI00385786	SRSF2	serine/arginine-rich splicing factor 2	Nucleus	1.28248	0.0014407	23.181	11.8247
IPI01010766	BSG	basigin (Ok blood group)	Plasma Membrane	1.27833	0.0234153	19.4258	6.68311
IPI00181283	PLCB3	phospholipase C, beta 3 (phosphatidylinositol-specific)	Cytoplasm	1.2769	2.3733e-06	131.124	5.88428
IPI00980175	PSMB2	proteasome (prosome, macropain) subunit, beta type, 2	Cytoplasm	1.27606	0.000764228	9.55109	8.77783
IPI00924935	TFRC	transferrin receptor	Plasma Membrane	1.2706	5.69065e-05	75.9166	6.81494
IPI00009904	PDIA4	protein disulfide isomerase family A, member 4	Cytoplasm	1.26969	5.23129e-05	72.887	5.07178
IPI00654800	ERP29	endoplasmic reticulum protein 29	Cytoplasm	1.26763	1.57144e-06	5.47304	9.71533
IPI00220740	NPM1	nucleophosmin (nucleolar phosphoprotein B23, numatrin)	Nucleus	1.26484	1.39772e-05	29.4462	4.61475
IPI00965597	DBN1	drebrin 1	Cytoplasm	1.26401	0.0017451	36.449	5.13525
IPI00910683	OGDH	oxoglutarate (alpha-ketoglutarate) dehydrogenase (lipoamide)	Cytoplasm	1.26041	3.90239e-06	98.9525	7.45947
IPI00974387	HRSP12	heat-responsive protein 12	Cytoplasm	1.25979	0.0305095	11.8182	8.76318
IPI00025091	RPS11	ribosomal protein S11	Cytoplasm	1.25897	0.000242991	18.419	10.3013
IPI00221232	GNG12	guanine nucleotide binding protein (G protein), gamma 12	Plasma Membrane	1.25587	0.0268295	8.00117	8.96826
IPI00418471	VIM	vimentin	Cytoplasm	1.25537	1.15485e-05	53.6191	5.12256
IPI00893541	PDIA3	protein disulfide isomerase family A, member 3	Cytoplasm	1.2542	0.00771542	13.5108	7.29834
IPI00965952	HNRNPD	heterogeneous nuclear ribonucleoprotein D (AU-rich element RNA binding protein 1, 37kDa)	Nucleus	1.25003	0.00592774	23.0622	5.10986
IPI00555743	API5	apoptosis inhibitor 5	Cytoplasm	1.24985	9.53023e-05	48.6616	5.18604
IPI00063273	PPP1R16A	protein phosphatase 1, regulatory subunit 16A	Plasma Membrane	1.24912	0.000284416	57.7753	6.06201
IPI00018364	RAP2B	RAP2B, member of RAS oncogene family	Plasma Membrane	1.24491	0.00131355	20.4912	4.80518
IPI00719622	RPS28	ribosomal protein S28	Cytoplasm	1.24271	0.000782024	7.8362	10.6968
IPI00010414	PDLIM1	PDZ and LIM domain 1	Cytoplasm	1.24207	0.0154599	36.049	7.02002
IPI00329801	ANXA5	annexin A5	Plasma Membrane	1.24135	4.53595e-06	35.9144	5.04639
IPI01009361	NAA15	N(alpha)-acetyltransferase 15, NatA auxiliary subunit	Nucleus	1.23866	0.000554687	86.3869	6.354
IPI00218176	POFUT1	protein O-fucosyltransferase 1	Cytoplasm	1.23851	0.000181967	22.3232	8.76318
IPI01015060	MRPL12			1.2351	0.00036241	21.3346	8.86572
IPI00465361	RPL13	ribosomal protein L13	Cytoplasm	1.23306	0.000507393	24.2465	11.6489
IPI00217030	RPS4X	ribosomal protein S4, X-linked	Cytoplasm	1.23175	0.000386438	29.5791	10.1548
IPI00013917	RPS12	ribosomal protein S12	Cytoplasm	1.22775	5.46538e-05	14.5055	7.21045
IPI00396171	MAP4	microtubule-associated protein 4	Cytoplasm	1.22769	0.00207672	120.93	5.42725
IPI00797148	HNRNPA1	heterogeneous nuclear ribonucleoprotein A1	Nucleus	1.22694	0.00100984	29.3682	9.14404
IPI00909685	SCP2	sterol carrier protein 2	Cytoplasm	1.22478	0.00960226	13.0305	5.56689
IPI00374151	PRDX3	peroxiredoxin 3	Cytoplasm	1.22437	0.000159081	25.8223	7.45947
IPI00402184	SYNCRIP	synaptotagmin binding, cytoplasmic RNA interacting protein	Nucleus	1.22395	0.000105965	58.6993	7.56201
IPI00176637	EIF2S2			1.22293	5.59141e-05	37.7631	6.34131
IPI00385318	MYOF	myoferlin	Nucleus	1.22212	6.17371e-06	179.438	6.32861
IPI00216237	RPL36	ribosomal protein L36	Cytoplasm	1.2208	0.00673807	12.2459	11.5903
IPI00479186	PKM	pyruvate kinase, muscle	Cytoplasm	1.21995	6.68077e-07	57.9	7.84033
IPI00219155	RPL27	ribosomal protein L27	Cytoplasm	1.2177	0.00765663	15.7877	10.5649
IPI00293434	SRP14	signal recognition particle 14kDa (homologous Alu RNA binding protein)	Cytoplasm	1.21678	0.000209195	14.5608	10.0376
IPI00411704	EIF5A	eukaryotic translation initiation factor 5A	Cytoplasm	1.21596	6.79864e-06	16.8214	5.23682
IPI00420108				1.21147	0.0302334	48.7245	8.95361
IPI00514561	HNRNPK	heterogeneous nuclear ribonucleoprotein K	Nucleus	1.20842	0.000103221	47.5276	5.63037
IPI00759715	FH	fumarate hydratase	Cytoplasm	1.20532	2.84028e-05	50.1807	7.40088
IPI00021812	AHNAK	AHNAK nucleoprotein	Nucleus	1.20394	1.30819e-05	628.699	6.15088
IPI00032561	CAB39	calcium binding protein 39	Cytoplasm	1.2033	0.0146349	39.8437	6.88818
IPI01010287	DDX1	DEAD (Asp-Glu-Ala-Asp) box helicase 1	Nucleus	1.20289	0.00427372	69.5115	7.72314
IPI00642816	SRP9	signal recognition particle 9kDa	Cytoplasm	1.20005	0.000610004	10.1051	7.97217
IPI00012750	RPS25	ribosomal protein S25	Cytoplasm	1.19705	0.000243645	13.7337	10.1108
IPI00013895	S100A11	S100 calcium binding protein A11	Cytoplasm	1.19602	0.000327081	11.7328	7.12256
IPI01021585	NACA	nascent polypeptide-associated complex alpha subunit	Cytoplasm	1.19599	0.000237463	15.0068	4.90674
IPI00985305	CD55	CD55 molecule, decay accelerating factor for complement (Cromer blood group)	Plasma Membrane	1.19495	0.000649035	41.2014	8.03076
IPI00011876	MTAP	methylthioadenosine phosphorylase	Nucleus	1.19479	0.00225634	33.1649	7.45947
IPI00655650	RPS26	ribosomal protein S26	Cytoplasm	1.19081	0.00696975	13.0071	11.0044
IPI00604620	NCL	nucleolin	Nucleus	1.19074	6.84282e-06	76.5684	4.70361
IPI00941747	CANX	calnexin	Cytoplasm	1.19016	5.10171e-05	67.5259	4.60205
IPI01022070	KRT18	keratin 18	Cytoplasm	1.18966	0.000332028	43.7474	5.35107
IPI00007052	FIS1	fission 1 (mitochondrial outer membrane) homolog (S. cerevisiae)	Cytoplasm	1.18844	9.2154e-05	16.927	8.79248
IPI00646850	GRIK3	glutamate receptor, ionotropic, kainate 3	Plasma Membrane	1.18813	0.00154016	98.6633	7.1665
IPI00966238	HSPA9	heat shock 70kDa protein 9 (mortalin)	Cytoplasm	1.18805	1.32338e-05	72.3561	5.93506
IPI00872780	ANXA4	annexin A4	Plasma Membrane	1.18804	0.00110868	33.5309	5.85889
IPI00011253	RPS3	ribosomal protein S3	Cytoplasm	1.18759	0.00035277	26.6714	9.65674
IPI00219678	EIF2S1	eukaryotic translation initiation factor 2, subunit 1 alpha, 35kDa	Cytoplasm	1.18721	0.00272907	36.0894	5.08447
IPI00965680	NUP155	nucleoporin 155kDa	Nucleus	1.18672	0.00339932	148	6.30322
IPI01021966				1.18669	1.80619e-05	29.2059	7.00537
IPI00985334	TTN	titin	Other	1.18511	0.0433402	2991.08	6.7417
IPI00843765	SPTAN1	spectrin, alpha, non-erythrocytic 1	Plasma Membrane	1.18455	1.36851e-05	282.108	5.33838
IPI00983798				1.18436	0.000129231	8.1025	10.0962
IPI00644418	SH3GL1	SH3-domain GRB2-like 1	Cytoplasm	1.18229	0.0449661	34.4976	5.8208
IPI01010461	HYOU1	hypoxia up-regulated 1	Cytoplasm	1.1803	1.27191e-05	94.2132	4.99561
IPI00927477	C2orf47	chromosome 2 open reading frame 47	Other	1.17876	0.00296186	25.1001	9.0708
IPI00005161	ARPC2	actin related protein 2/3 complex, subunit 2, 34kDa	Cytoplasm	1.17671	0.00125918	34.3115	7.35693
IPI00306516	TIMM44	translocase of inner mitochondrial membrane 44 homolog (yeast)	Cytoplasm	1.1765	0.00062227	51.3235	8.32373
IPI00293305	ITGB1	integrin, beta 1 (fibronectin receptor, beta polypeptide, antigen CD29 includes MDF2, MSK12)	Plasma Membrane	1.1727	0.00144731	87.3886	5.47803
IPI00014230	C1QBP	complement component 1, q subcomponent binding protein	Cytoplasm	1.16939	0.000285631	31.3426	4.84326
IPI00790648	TF	transferrin	Extracellular Space	1.16865	0.00276305	15.8278	9.33447
IPI00909925	RUVBL2	RuvB-like AAA ATPase 2	Nucleus	1.1677	0.0188006	27.2735	9.36377
IPI00238277	ZFR2	zinc finger RNA binding protein 2	Other	1.16705	0.0181585	101.267	8.44092
IPI00075248				1.1661	0.0345709	16.8268	4.22119
IPI00297982	EIF2S3	eukaryotic translation initiation factor 2, subunit 3 gamma, 52kDa	Cytoplasm	1.16517	0.00601685	51.0772	8.39697
IPI00007755	RAB21	RAB21, member RAS oncogene family	Cytoplasm	1.16457	0.00431795	24.3323	7.94287
IPI00022648	EIF5	eukaryotic translation initiation factor 5	Cytoplasm	1.16421	0.00340786	49.1918	5.57959
IPI00555956	PSMB4	proteasome (prosome, macropain) subunit, beta type, 4	Cytoplasm	1.16415	0.00133563	29.1855	5.97314
IPI01011809	RTN4	reticulon 4	Cytoplasm	1.16393	0.000417712	37.1214	4.76709
IPI00294955	LSM4	LSM4 homolog, U6 small nuclear RNA associated (S. cerevisiae)	Nucleus	1.16348	0.00119727	15.3399	9.99365
IPI00942979	TKT	transketolase	Cytoplasm	1.16306	8.48424e-05	67.8347	7.66455
IPI00005198	ILF2	interleukin enhancer binding factor 2	Nucleus	1.16205	0.00372113	43.0352	5.26221
IPI00946316	KPNA4	karyopherin alpha 4 (importin alpha 3)	Nucleus	1.16045	0.0412033	18.8697	4.51318
IPI00106668	PLIN3	perilipin 3	Cytoplasm	1.15966	0.00325327	45.7752	5.42725
IPI00647942	SNRPE	small nuclear ribonucleoprotein polypeptide E	Nucleus	1.15921	0.000874961	5.92103	5.94775
IPI00334174	RAB1A	RAB1A, member RAS oncogene family	Cytoplasm	1.15865	5.03525e-05	15.3207	8.1333
IPI00924895	SNRPG	small nuclear ribonucleoprotein polypeptide G	Nucleus	1.15684	9.18255e-05	7.09667	7.18115
IPI00029012	EIF3A	eukaryotic translation initiation factor 3, subunit A	Cytoplasm	1.15145	0.0116899	166.468	6.78564
IPI00000811	PSMB6	proteasome (prosome, macropain) subunit, beta type, 6	Cytoplasm	1.15091	0.0014897	25.3414	4.91943
IPI00930144	H2AFJ	H2A histone family, member J	Other	1.14926	0.00161469	12.1139	10.4038
IPI00910350	MAPRE1	microtubule-associated protein, RP/EB family, member 1	Cytoplasm	1.14919	0.0310166	26.5656	5.2876
IPI00303476	ATP5B	ATP synthase, H+ transporting, mitochondrial F1 complex, beta polypeptide	Cytoplasm	1.14888	4.13882e-05	56.5246	5.40186
IPI00643522	RPS6	ribosomal protein S6	Cytoplasm	1.14763	4.59092e-05	24.953	11.1362
IPI00018206	GOT2	glutamic-oxaloacetic transaminase 2, mitochondrial	Cytoplasm	1.14601	0.000499411	47.4873	9.01221
IPI00942956	GLUL	glutamate-ammonia ligase	Cytoplasm	1.14455	0.00233584	26.3958	6.97607
IPI00910509	PPA2	pyrophosphatase (inorganic) 2	Cytoplasm	1.14422	0.020441	22.9556	5.8335
IPI00977640	ATP1A1	ATPase, Na+/K+ transporting, alpha 1 polypeptide	Plasma Membrane	1.14407	0.0307116	109.48	5.31299
IPI00064086	EEF1D	eukaryotic translation elongation factor 1 delta (guanine nucleotide exchange protein)	Cytoplasm	1.14302	0.000701636	28.5404	4.91943
IPI00847986	RPS24	ribosomal protein S24	Cytoplasm	1.14156	0.0163788	15.0592	10.8872
IPI00329536	EEA1	early endosome antigen 1	Cytoplasm	1.14088	0.0132522	162.367	5.68115
IPI00477962	UAP1L1	UDP-N-acteylglucosamine pyrophosphorylase 1-like 1	Other	1.13975	0.0279171	56.9944	6.31592
IPI00029744	SSBP1	single-stranded DNA binding protein 1, mitochondrial	Cytoplasm	1.13675	0.000380301	17.249	9.59814
IPI01011075	SOD2	superoxide dismutase 2, mitochondrial	Cytoplasm	1.13509	0.00518473	18.2503	8.41162
IPI00008433	RPS5	ribosomal protein S5	Other	1.13441	0.000179419	22.8621	9.71533
IPI00219344	HPCAL1	hippocalcin-like 1	Cytoplasm	1.13364	0.000920418	22.299	5.35107
IPI00026271	RPS14	ribosomal protein S14	Cytoplasm	1.13342	0.00457421	16.2625	10.0522
IPI00645201	RPS8	ribosomal protein S8	Cytoplasm	1.13245	0.000115316	21.866	10.3599
IPI00016342	RAB7A	RAB7A, member RAS oncogene family	Cytoplasm	1.13185	0.0156041	23.4748	6.69775
IPI00795292				1.13137	0.000691267	30.1176	8.92432
IPI00291922	PSMA5	proteasome (prosome, macropain) subunit, alpha type, 5	Cytoplasm	1.13111	3.26053e-05	26.3942	4.79248
IPI00013485	RPS2	ribosomal protein S2	Cytoplasm	1.1302	0.00131497	31.3046	10.2427
IPI01022048	PA2G4	proliferation-associated 2G4, 38kDa	Nucleus	1.12709	0.00625804	41.7199	5.5415
IPI00967073	RPS3A	ribosomal protein S3A	Cytoplasm	1.12406	0.00265063	25.8704	9.42236
IPI01021673	RPL18	ribosomal protein L18	Cytoplasm	1.12391	0.000607969	14.5201	11.7515
IPI00852843	NAA25	N(alpha)-acetyltransferase 25, NatB auxiliary subunit	Cytoplasm	1.1239	0.0097703	99.2056	6.26514
IPI00975882	CD81	CD81 molecule	Plasma Membrane	1.12383	3.15398e-05	10.0919	4.58936
IPI00299155	PSMA4	proteasome (prosome, macropain) subunit, alpha type, 4	Cytoplasm	1.1235	0.00048069	29.4652	7.72314
IPI00926625	ZYX	zyxin	Plasma Membrane	1.12244	0.000985585	61.2382	6.66846
IPI00013415	RPS7	ribosomal protein S7	Cytoplasm	1.12094	0.00113017	22.1133	10.0962
IPI00008527	RPLP1	ribosomal protein, large, P1	Cytoplasm	1.11981	0.000965762	11.5067	4.32275
IPI00021439	ACTB	actin, beta	Cytoplasm	1.11897	0.000536567	41.7097	5.47803
IPI00789370	SHMT2	serine hydroxymethyltransferase 2 (mitochondrial)	Cytoplasm	1.11782	0.000297457	53.4214	8.14795
IPI00293533	NUP62	nucleoporin 62kDa	Nucleus	1.11707	0.00798095	53.2225	5.31299
IPI00221089	RPS13	ribosomal protein S13	Nucleus	1.11672	0.000421691	17.2117	10.5356
IPI00856038	HNRNPR	heterogeneous nuclear ribonucleoprotein R	Nucleus	1.11484	0.0200693	66.9663	8.29443
IPI01024824	ACIN1	apoptotic chromatin condensation inducer 1	Nucleus	1.11095	0.0218409	67.4545	7.59131
IPI00759824	ANP32B	acidic (leucine-rich) nuclear phosphoprotein 32 family, member B	Nucleus	1.10921	0.0018897	22.2629	4.29736
IPI00221088	RPS9	ribosomal protein S9	Cytoplasm	1.10896	0.0208078	22.5776	10.6528
IPI00221093				1.10877	0.000289631	15.5404	9.84717
IPI00853455				1.1084	0.00573406	40.4182	5.75732
IPI00011937	PRDX4	peroxiredoxin 4	Cytoplasm	1.10796	0.00986987	30.5208	6.29053
IPI00925967	41890	septin 8	Extracellular Space	1.1072	0.00242732	15.0357	5.50342
IPI00927101				1.10593	0.000718353	29.487	5.24951
IPI00455315	ANXA2	annexin A2	Plasma Membrane	1.10362	0.000781947	38.5798	7.75244
IPI00021266	RPL23A	ribosomal protein L23a	Cytoplasm	1.10304	0.00203845	17.6841	10.4478
IPI01010637	VAT1	vesicle amine transport 1	Plasma Membrane	1.102	0.0163001	32.5377	6.72705
IPI00979930	RPL26L1	ribosomal protein L26-like 1	Cytoplasm	1.10199	0.0069859	15.1975	11.0923
IPI00980350	RPL27A	ribosomal protein L27a	Nucleus	1.10149	0.0214049	10.1206	10.2134
IPI00013296				1.0997	0.00971227	17.7079	10.9897
IPI00152672	ZZEF1	zinc finger, ZZ-type with EF-hand domain 1	Other	1.09946	0.0101289	15.3662	9.93506
IPI00011416	ECH1	enoyl CoA hydratase 1, peroxisomal	Cytoplasm	1.09849	0.0250259	35.7934	8.00146
IPI00921960	AK2	adenylate kinase 2	Cytoplasm	1.09792	0.00433791	21.7534	7.97217
IPI00010796	P4HB	prolyl 4-hydroxylase, beta polypeptide	Cytoplasm	1.09651	0.00191243	57.0807	4.86865
IPI00000861	LASP1	LIM and SH3 protein 1	Cytoplasm	1.09542	0.038862	29.6982	7.04932
IPI00020599	CALR	calreticulin	Cytoplasm	1.09228	0.00319467	48.1118	4.43701
IPI00010779	TPM4	tropomyosin 4	Cytoplasm	1.091	0.00199013	28.5045	4.69092
IPI00644936	GNAS	GNAS complex locus	Plasma Membrane	1.09013	0.0139661	44.1513	6.29053
IPI01022848	ARPC3	actin related protein 2/3 complex, subunit 3, 21kDa	Cytoplasm	1.08898	0.0482183	9.71999	7.92822
IPI00217223	PAICS	phosphoribosylaminoimidazole carboxylase, phosphoribosylaminoimidazole succinocarboxamide synthetase	Cytoplasm	1.08844	0.00212332	49.6476	7.48877
IPI00888569				1.0881	0.0148409	49.8762	7.44482
IPI00966703	ANXA3	annexin A3	Cytoplasm	1.08639	0.00234409	14.9217	7.50342
IPI00554723	RPL10	ribosomal protein L10	Cytoplasm	1.08619	0.0209255	24.5879	10.0815
IPI00873286				1.08122	0.00550633	84.9132	6.81494
IPI01010908	PSME3	proteasome (prosome, macropain) activator subunit 3 (PA28 gamma; Ki)	Cytoplasm	1.0807	0.0466057	22.4408	6.80029
IPI00974274	ANXA6	annexin A6	Plasma Membrane	1.08056	0.0350002	51.7442	6.04932
IPI00030179				1.08052	0.000925567	29.2072	10.6528
IPI01009326	CCT8	chaperonin containing TCP1, subunit 8 (theta)	Cytoplasm	1.08008	0.00540519	57.6084	5.38916
IPI00900380	MCTS1	malignant T cell amplified sequence 1	Cytoplasm	1.07843	0.00134776	19.216	8.25049
IPI00016513	RAB10	RAB10, member RAS oncogene family	Cytoplasm	1.07772	0.0371586	22.5266	8.38232
IPI00514399	RPS27	ribosomal protein S27	Cytoplasm	1.07763	0.030458	7.35166	7.23975
IPI00012493	RPS20	ribosomal protein S20	Cytoplasm	1.0766	0.0300085	13.3643	9.93506
IPI00784154	HSPD1	heat shock 60kDa protein 1 (chaperonin)	Cytoplasm	1.07616	8.06282e-05	61.0164	5.87158
IPI00014238	KARS	lysyl-tRNA synthetase	Cytoplasm	1.07455	0.000446071	68.0046	6.354
IPI00964725	SDHA	succinate dehydrogenase complex, subunit A, flavoprotein (Fp)	Cytoplasm	1.07251	0.0483162	13.627	9.99365
IPI00002525	NENF	neudesin neurotrophic factor	Extracellular Space	1.06794	0.00214596	18.8448	5.69385
IPI00060627	CCDC124	coiled-coil domain containing 124	Other	1.06628	0.00969043	25.8196	9.53955
IPI00432865	RPL13AP3	ribosomal protein L13a pseudogene 3	Other	1.066	0.0244405	12.1269	10.7554
IPI00640741	PRDX1	peroxiredoxin 1	Cytoplasm	1.06463	0.00132212	18.9637	6.91748
IPI00926495	RPL35A	ribosomal protein L35a	Cytoplasm	1.06224	0.023522	6.46844	9.99365
IPI00644576	FLNA	filamin A, alpha	Cytoplasm	1.06179	0.0295372	276.378	6.04932
IPI00008223	RAD23B	RAD23 homolog B (S. cerevisiae)	Nucleus	1.06126	0.0143932	43.1446	4.84326
IPI00221091	RPS15A	ribosomal protein S15a	Cytoplasm	1.06106	0.0207778	14.83	10.1255
IPI00965269	CCT5	chaperonin containing TCP1, subunit 5 (epsilon)	Cytoplasm	1.05477	0.00696835	55.3136	5.47803
IPI00024175	PSMA7	proteasome (prosome, macropain) subunit, alpha type, 7	Cytoplasm	1.05393	0.00251421	27.8696	8.45557
IPI00791426	RPL24	ribosomal protein L24	Cytoplasm	1.0532	7.88321e-05	14.3598	11.312
IPI01012504	PGD	phosphogluconate dehydrogenase	Cytoplasm	1.05266	0.0297342	51.8393	7.44482
IPI00300074	FARSB	phenylalanyl-tRNA synthetase, beta subunit	Cytoplasm	1.04957	0.0380487	66.0735	6.84424
IPI00291006	MDH2	malate dehydrogenase 2, NAD (mitochondrial)	Cytoplasm	1.04846	0.00908241	35.4807	8.67529
IPI00978796	CFL1	cofilin 1 (non-muscle)	Nucleus	1.0484	0.00699831	16.8008	8.35303
IPI00401264	ERP44	endoplasmic reticulum protein 44	Cytoplasm	1.04581	0.0214011	46.9414	5.26221
IPI00010153	RPL23	ribosomal protein L23	Cytoplasm	1.04274	0.00358782	14.8561	10.5063
IPI00290566	TCP1	t-complex 1	Cytoplasm	1.04218	0.0268413	60.3056	6.11279
IPI00939560				1.03954	0.0401167	36.155	5.46533
IPI01011543	SEC23A	Sec23 homolog A (S. cerevisiae)	Cytoplasm	1.03935	0.00602275	63.0607	7.73779
IPI00186290	EEF2	eukaryotic translation elongation factor 2	Cytoplasm	1.03906	0.00137303	95.277	6.82959
IPI00645646	SLC25A6	solute carrier family 25 (mitochondrial carrier; adenine nucleotide translocator), member 6	Cytoplasm	1.03471	0.0285883	17.2972	9.74463
IPI00440493	ATP5A1	ATP synthase, H+ transporting, mitochondrial F1 complex, alpha subunit 1, cardiac muscle	Cytoplasm	1.03157	0.047959	59.7136	9.12939
IPI00297779	CCT2	chaperonin containing TCP1, subunit 2 (beta)	Cytoplasm	1.02798	0.0371722	57.4521	6.45557
IPI00554648	KRT8	keratin 8	Cytoplasm	1.02522	0.0299565	53.6711	5.59229
IPI00556364	ILF3	interleukin enhancer binding factor 3, 90kDa	Nucleus	1.0225	0.0487886	50.0739	6.63916
IPI01011882	DLD	dihydrolipoamide dehydrogenase	Cytoplasm	-1.0243	0.00545814	43.5596	7.03467
IPI00908881	GPI	glucose-6-phosphate isomerase	Extracellular Space	-1.0308	0.0339619	59.9526	8.646
IPI00398776	PLEC	plectin	Cytoplasm	-1.031	0.0310246	512.292	5.77002
IPI00843975	EZR	ezrin	Plasma Membrane	-1.03549	0.00752784	69.3697	6.26514
IPI01014561	RANBP1	RAN binding protein 1	Nucleus	-1.0432	0.0225389	18.7502	5.21143
IPI00925601	ATIC	5-aminoimidazole-4-carboxamide ribonucleotide formyltransferase/IMP cyclohydrolase	Cytoplasm	-1.05038	0.0103872	64.4833	6.7124
IPI00154975	DNAJC9	DnaJ (Hsp40) homolog, subfamily C, member 9	Other	-1.05044	0.00595321	29.8911	5.73193
IPI00980553	DECR1	2,4-dienoyl CoA reductase 1, mitochondrial	Cytoplasm	-1.05395	0.0198217	34.9722	8.89502
IPI01009563	CAP1	CAP, adenylate cyclase-associated protein 1 (yeast)	Plasma Membrane	-1.05677	0.0253046	49.2774	8.20654
IPI00004358	PYGB	phosphorylase, glycogen; brain	Cytoplasm	-1.05755	0.0126137	96.6345	6.85889
IPI00983316	RPL30	ribosomal protein L30	Cytoplasm	-1.06586	0.0258654	12.6476	9.5542
IPI00935456	ACLY	ATP citrate lyase	Cytoplasm	-1.0684	0.0197659	91.0408	8.67529
IPI00785096	BZW1	basic leucine zipper and W2 domains 1	Cytoplasm	-1.07106	0.00332359	48.0127	5.92236
IPI01021659	NAP1L1	nucleosome assembly protein 1-like 1	Nucleus	-1.07268	0.00139457	23.4028	4.80518
IPI00003865	HSPA8	heat shock 70kDa protein 8	Cytoplasm	-1.07509	0.00032726	70.8542	5.51611
IPI01014783	LARS	leucyl-tRNA synthetase	Cytoplasm	-1.07887	0.00851817	127.955	7.03467
IPI00479145	KRT19	keratin 19	Cytoplasm	-1.07904	0.0461763	44.0791	5.13525
IPI00025084	CAPNS1	calpain, small subunit 1	Cytoplasm	-1.08158	0.0299438	28.2977	5.19873
IPI01026107	PRMT5	protein arginine methyltransferase 5	Cytoplasm	-1.08301	0.0331095	20.1466	4.65283
IPI00410017	PABPC1	poly(A) binding protein, cytoplasmic 1	Cytoplasm	-1.08495	0.0106392	61.142	9.0708
IPI01025937	AHSA1	AHA1, activator of heat shock 90kDa protein ATPase homolog 1 (yeast)	Cytoplasm	-1.0852	0.0168288	23.7921	5.33838
IPI00002966	HSPA4	heat shock 70kDa protein 4	Cytoplasm	-1.08672	0.0282474	94.2712	5.18604
IPI00549885	PDHB	pyruvate dehydrogenase (lipoamide) beta	Cytoplasm	-1.08825	0.017262	37.1759	5.89697
IPI00023640	PDCD5	programmed cell death 5	Nucleus	-1.08979	0.00210486	14.2763	6.03662
IPI00026781	FASN	fatty acid synthase	Cytoplasm	-1.09128	0.000503963	273.254	6.44287
IPI00449669	SSR1	signal sequence receptor, alpha	Cytoplasm	-1.09436	0.0085942	29.355	4.61475
IPI00902887	CAPN2	calpain 2, (m/II) large subunit	Cytoplasm	-1.09443	0.00842092	32.9469	5.08447
IPI00220637	SARS	seryl-tRNA synthetase	Cytoplasm	-1.09796	0.0317875	58.7401	6.43018
IPI00011454	GANAB	glucosidase, alpha; neutral AB	Cytoplasm	-1.10495	0.0177462	109.369	6.23975
IPI00013808	ACTN4	actinin, alpha 4	Cytoplasm	-1.10504	0.0466819	104.788	5.43994
IPI01013237	PXN	paxillin	Cytoplasm	-1.10677	0.00544508	35.3926	7.81104
IPI00183695	S100A10	S100 calcium binding protein A10	Cytoplasm	-1.10898	0.000420305	11.1955	7.37158
IPI00908463	STIP1	stress-induced-phosphoprotein 1	Cytoplasm	-1.11197	0.0347977	59.74	6.80029
IPI00006379	NOP58	NOP58 ribonucleoprotein	Nucleus	-1.11591	0.0163435	59.5405	8.92432
IPI00909276				-1.11843	0.0482897	13.0052	11.0044
IPI00020956	HDGF	hepatoma-derived growth factor	Extracellular Space	-1.11903	0.0106341	26.7719	4.729
IPI00910719	TARS	threonyl-tRNA synthetase	Nucleus	-1.11928	0.0491562	70.3158	8.55811
IPI00000816	YWHAE	tyrosine 3-monooxygenase/tryptophan 5-monooxygenase activation protein, epsilon polypeptide	Cytoplasm	-1.12152	5.35327e-05	29.1554	4.7417
IPI00552768	TXN	thioredoxin	Cytoplasm	-1.12285	0.00462189	9.44569	6.03662
IPI00376215	PRKDC	protein kinase, DNA-activated, catalytic polypeptide	Nucleus	-1.1232	0.0445409	465.202	7.1665
IPI00794383	PSMD6	proteasome (prosome, macropain) 26S subunit, non-ATPase, 6	Cytoplasm	-1.12494	0.00246422	41.2259	5.57959
IPI00396321	LRRC59	leucine rich repeat containing 59	Cytoplasm	-1.12918	1.97751e-05	34.9089	9.56885
IPI00984188	TXNRD1	thioredoxin reductase 1	Cytoplasm	-1.12962	0.000618803	59.9838	6.68311
IPI00644531	TAGLN2	transgelin 2	Cytoplasm	-1.13217	5.06399e-05	21.0725	7.81104
IPI00220834	XRCC5	X-ray repair complementing defective repair in Chinese hamster cells 5 (double-strand-break rejoining)	Nucleus	-1.13237	0.00284629	82.6523	5.80811
IPI00981725	PPIH	peptidylprolyl isomerase H (cyclophilin H)	Nucleus	-1.13239	0.0102036	10.2741	8.19189
IPI01010852	HNRNPF	heterogeneous nuclear ribonucleoprotein F	Nucleus	-1.13255	0.00723716	37.2318	6.04932
IPI00012007	AHCY	adenosylhomocysteinase	Cytoplasm	-1.13302	0.0148077	47.6852	6.34131
IPI00966258	UCHL1	ubiquitin carboxyl-terminal esterase L1 (ubiquitin thiolesterase)	Cytoplasm	-1.13449	0.00420807	23.1597	5.47803
IPI00216319	YWHAH	tyrosine 3-monooxygenase/tryptophan 5-monooxygenase activation protein, eta polypeptide	Cytoplasm	-1.13605	0.00144352	28.201	4.84326
IPI01013544				-1.13746	0.000443348	67.9659	5.50342
IPI00219365	MSN	moesin	Plasma Membrane	-1.13841	0.000306403	67.7778	6.40479
IPI00014424	EEF1A2	eukaryotic translation elongation factor 1 alpha 2	Cytoplasm	-1.14136	0.00268072	50.4383	9.02686
IPI01012069	REXO2	RNA exonuclease 2	Cytoplasm	-1.14369	0.00971438	17.2688	8.51416
IPI00013452	EPRS	glutamyl-prolyl-tRNA synthetase	Cytoplasm	-1.14581	0.000485179	170.483	7.32764
IPI00030363	ACAT1	acetyl-CoA acetyltransferase 1	Cytoplasm	-1.14591	0.00296899	45.1706	8.85107
IPI00219217	LDHB	lactate dehydrogenase B	Cytoplasm	-1.14624	9.84616e-05	36.6151	6.04932
IPI00644712	XRCC6	X-ray repair complementing defective repair in Chinese hamster cells 6	Nucleus	-1.14625	0.00010002	69.7991	6.63916
IPI00895865	ETFA	electron-transfer-flavoprotein, alpha polypeptide	Cytoplasm	-1.14701	0.00014817	30.0069	8.57275
IPI00479722	PSME1	proteasome (prosome, macropain) activator subunit 1 (PA28 alpha)	Cytoplasm	-1.14722	0.0109537	28.705	6.02393
IPI00334159	VBP1	von Hippel-Lindau binding protein 1	Cytoplasm	-1.14965	0.00314474	26.5185	9.01221
IPI01009368	PUS1	pseudouridylate synthase 1	Nucleus	-1.15098	0.0425674	16.8225	8.95361
IPI00456695	PSMD1	proteasome (prosome, macropain) 26S subunit, non-ATPase, 1	Cytoplasm	-1.15126	0.0109619	102.193	5.2749
IPI00152380	MYO15A	myosin XVA	Cytoplasm	-1.15263	0.00542606	395.044	9.17334
IPI00185374	PSMD12	proteasome (prosome, macropain) 26S subunit, non-ATPase, 12	Cytoplasm	-1.15519	0.0129243	52.8706	7.6499
IPI00945733	KPNA1	karyopherin alpha 1 (importin alpha 5)	Nucleus	-1.15612	0.00413584	36.8067	5.2876
IPI00977771	TXNRD1	thioredoxin reductase 1	Cytoplasm	-1.16236	0.0357312	50.7939	6.60986
IPI00215920	ARF6	ADP-ribosylation factor 6	Plasma Membrane	-1.16406	0.00638568	20.0694	8.95361
IPI01011191	PLS3	plastin 3	Cytoplasm	-1.16487	0.00438058	69.3065	5.8335
IPI00910438	SND1	staphylococcal nuclease and tudor domain containing 1	Nucleus	-1.16742	0.00821025	99.6164	7.06396
IPI00642982	LONP1	lon peptidase 1, mitochondrial	Cytoplasm	-1.17041	7.08019e-05	85.5877	6.03662
IPI00783982	COPG1	coatomer protein complex, subunit gamma 1	Cytoplasm	-1.17098	0.000112897	97.6555	5.46533
IPI00103521	STON2	stonin 2	Cytoplasm	-1.17211	0.00567597	101.102	5.38916
IPI00654814	EIF4G2	eukaryotic translation initiation factor 4 gamma, 2	Cytoplasm	-1.17262	0.000503945	29.1335	7.79639
IPI00003949	UBE2N	ubiquitin-conjugating enzyme E2N	Cytoplasm	-1.1752	0.00534649	17.127	6.56592
IPI00027442	AARS	alanyl-tRNA synthetase	Cytoplasm	-1.17692	0.00449011	106.743	5.52881
IPI00642256	CAPZB	capping protein (actin filament) muscle Z-line, beta	Cytoplasm	-1.17811	0.00296731	30.6094	5.99854
IPI00014575	CDC6	cell division cycle 6	Nucleus	-1.17834	0.00165923	62.6805	9.5835
IPI01011745	LZIC	leucine zipper and CTNNBIP1 domain containing	Other	-1.17858	0.00370834	21.4811	4.94482
IPI00009680	MRPL44	mitochondrial ribosomal protein L44	Cytoplasm	-1.17914	0.01207	37.5117	8.39697
IPI00291175	VCL	vinculin	Plasma Membrane	-1.17941	1.10101e-06	116.649	6.0874
IPI00759832	YWHAB	tyrosine 3-monooxygenase/tryptophan 5-monooxygenase activation protein, beta polypeptide	Cytoplasm	-1.18069	0.000111977	27.8327	4.83057
IPI00025849				-1.18156	0.000109044	28.5683	4.09424
IPI00909134	PMPCB	peptidase (mitochondrial processing) beta	Cytoplasm	-1.18354	0.0315421	45.476	6.58057
IPI00795180	FAM162A	family with sequence similarity 162, member A	Cytoplasm	-1.18513	0.000247509	15.9484	9.94971
IPI00016179	S100A13	S100 calcium binding protein A13	Cytoplasm	-1.18541	0.00153283	11.4641	6.16357
IPI00456750	FAM129B	family with sequence similarity 129, member B	Cytoplasm	-1.18549	3.90236e-05	82.6309	6.15088
IPI00909207	PRDX2	peroxiredoxin 2	Cytoplasm	-1.18757	4.92217e-05	20.0946	8.77783
IPI00010896	CLIC1	chloride intracellular channel 1	Nucleus	-1.18794	5.15168e-05	26.9057	5.17334
IPI00910980	IARS	isoleucyl-tRNA synthetase	Cytoplasm	-1.18961	0.00100591	120.55	6.12549
IPI00004902	ETFB	electron-transfer-flavoprotein, beta polypeptide	Cytoplasm	-1.19664	0.00014698	27.8262	8.104
IPI01022437	MYL6	myosin, light chain 6, alkali, smooth muscle and non-muscle	Cytoplasm	-1.19738	0.00252013	11.6695	4.41162
IPI00100160	CAND1	cullin-associated and neddylation-dissociated 1	Cytoplasm	-1.20066	0.000940381	136.289	5.78271
IPI00009342	IQGAP1	IQ motif containing GTPase activating protein 1	Cytoplasm	-1.20066	0.00519678	189.134	6.48096
IPI00219005	FKBP4	FK506 binding protein 4, 59kDa	Nucleus	-1.20076	0.00427013	51.7721	5.42725
IPI00909795	SMS	spermine synthase	Cytoplasm	-1.20148	0.00089212	31.0828	4.93213
IPI00916111	MDH1	malate dehydrogenase 1, NAD (soluble)	Cytoplasm	-1.20249	0.0163278	36.403	7.35693
IPI00908543	PPP2R1A	protein phosphatase 2, regulatory subunit A, alpha	Cytoplasm	-1.20644	6.23581e-06	61.4819	5.12256
IPI00909879	ACO2	aconitase 2, mitochondrial	Cytoplasm	-1.21135	0.0135484	54.425	7.62061
IPI01014975	TLN1	talin 1	Plasma Membrane	-1.21303	0.0185646	257.92	6.49365
IPI00018146	YWHAQ	tyrosine 3-monooxygenase/tryptophan 5-monooxygenase activation protein, theta polypeptide	Cytoplasm	-1.21547	2.53569e-05	27.7468	4.77979
IPI00025874	RPN1	ribophorin I	Cytoplasm	-1.21611	0.000152781	72.733	6.27783
IPI00479058	RPS15	ribosomal protein S15	Cytoplasm	-1.22164	0.00143405	17.0292	10.3892
IPI00908988	HSPH1	heat shock 105kDa/110kDa protein 1	Cytoplasm	-1.22291	0.000564056	77.1136	5.09717
IPI00021263	YWHAZ	tyrosine 3-monooxygenase/tryptophan 5-monooxygenase activation protein, zeta polypeptide	Cytoplasm	-1.2231	1.33215e-05	27.7277	4.79248
IPI00017334	PHB	prohibitin	Nucleus	-1.22391	0.00365121	29.7859	5.75732
IPI00293276	MIF	macrophage migration inhibitory factor (glycosylation-inhibiting factor)	Extracellular Space	-1.22482	0.000348261	12.4682	7.88428
IPI00292020	SRM	spermidine synthase	Cytoplasm	-1.22489	0.00167272	33.8027	5.49072
IPI00178861	TRMT1	tRNA methyltransferase 1 homolog (S. cerevisiae)	Extracellular Space	-1.22564	0.0173979	69.2619	7.2251
IPI00298961	XPO1	exportin 1 (CRM1 homolog, yeast)	Nucleus	-1.22583	6.39081e-06	123.306	6.06201
IPI00916802	SSB	Sjogren syndrome antigen B (autoantigen La)	Nucleus	-1.22993	7.6733e-05	41.7987	5.96045
IPI00747471	TIAM1	T-cell lymphoma invasion and metastasis 1	Cytoplasm	-1.23166	0.00144595	118.581	6.15088
IPI00876962	INF2	inverted formin, FH2 and WH2 domain containing	Cytoplasm	-1.23423	0.00820567	134.533	5.52881
IPI00015018	PPA1	pyrophosphatase (inorganic) 1	Cytoplasm	-1.24176	7.98728e-06	32.6392	5.85889
IPI00943894	PYGL	phosphorylase, glycogen, liver	Cytoplasm	-1.24287	0.00378474	93.0751	7.29834
IPI00002134	PSMD5	proteasome (prosome, macropain) 26S subunit, non-ATPase, 5	Other	-1.24936	0.0149258	56.1604	5.47803
IPI00419585	PPIA	peptidylprolyl isomerase A (cyclophilin A)	Cytoplasm	-1.24991	3.33738e-05	18.0009	7.81104
IPI00001639	KPNB1	karyopherin (importin) beta 1	Nucleus	-1.25331	0.000229283	97.108	4.77979
IPI00909975	UBE2L3	ubiquitin-conjugating enzyme E2L 3	Nucleus	-1.25515	0.00960753	14.1123	8.92432
IPI00980661	PSMC3	proteasome (prosome, macropain) 26S subunit, ATPase, 3	Nucleus	-1.25601	0.00716286	19.8864	4.90674
IPI00983412	RNH1	ribonuclease/angiogenin inhibitor 1	Cytoplasm	-1.25951	0.0153748	20.4623	4.729
IPI00017672	PNP	purine nucleoside phosphorylase	Nucleus	-1.2608	0.000699728	32.5304	7.21045
IPI01015810	KIF22	kinesin family member 22	Nucleus	-1.26104	0.00022451	66.266	8.90967
IPI00940148	GDI2	GDP dissociation inhibitor 2	Cytoplasm	-1.26279	7.38014e-05	50.6309	6.46826
IPI00945678	ACOT9	acyl-CoA thioesterase 9	Cytoplasm	-1.26534	0.0328638	15.453	8.5874
IPI00639912	NASP	nuclear autoantigenic sperm protein (histone-binding)	Nucleus	-1.26604	0.0131011	28.1785	4.23389
IPI00386314	CNDP2	CNDP dipeptidase 2 (metallopeptidase M20 family)	Cytoplasm	-1.26765	0.0095826	30.3631	5.65576
IPI00911002	DHPS	deoxyhypusine synthase	Cytoplasm	-1.26771	0.00456021	15.0805	4.99561
IPI00177817	ATP2A2	ATPase, Ca++ transporting, cardiac muscle, slow twitch 2	Cytoplasm	-1.26798	0.00792636	109.62	5.36377
IPI00014263	EIF4H	eukaryotic translation initiation factor 4H	Cytoplasm	-1.26847	0.0312604	27.3684	7.2251
IPI00031107	HSDL2	hydroxysteroid dehydrogenase like 2	Cytoplasm	-1.26906	0.00672813	37.2962	6.1001
IPI01026033	ERO1L	ERO1-like (S. cerevisiae)	Cytoplasm	-1.27194	0.00086712	8.81863	8.68994
IPI01014808	PSMD2	proteasome (prosome, macropain) 26S subunit, non-ATPase, 2	Cytoplasm	-1.27314	0.00100908	99.2503	5.16064
IPI00940222	AKAP12	A kinase (PRKA) anchor protein 12	Cytoplasm	-1.27408	0.00145181	180.881	4.43701
IPI00024403	CPNE3	copine III	Cytoplasm	-1.27699	0.000463766	60.0921	5.84619
IPI00220642	YWHAG	tyrosine 3-monooxygenase/tryptophan 5-monooxygenase activation protein, gamma polypeptide	Cytoplasm	-1.27743	0.000645267	28.2849	4.89404
IPI00555593	PDLIM5	PDZ and LIM domain 5	Cytoplasm	-1.27876	0.000304906	48.9306	7.86963
IPI00644024	GTPBP3	GTP binding protein 3 (mitochondrial)	Cytoplasm	-1.2825	0.000760675	49.8161	6.80029
IPI00946591	TLR9	toll-like receptor 9	Plasma Membrane	-1.28625	0.000133773	6.27116	8.49951
IPI00235412	DNM1L	dynamin 1-like	Cytoplasm	-1.28635	0.00548487	64.137	7.89893
IPI00917140	COPS7B	COP9 signalosome subunit 7B	Cytoplasm	-1.28886	0.000876914	16.9458	4.85596
IPI00887371	TTLL3	tubulin tyrosine ligase-like family, member 3	Extracellular Space	-1.28922	0.0487945	49.3766	8.90967
IPI00291510	IMPDH2	IMP (inosine 5'-monophosphate) dehydrogenase 2	Cytoplasm	-1.2895	0.0389117	55.7696	6.90283
IPI00022597	UBE2M	ubiquitin-conjugating enzyme E2M	Cytoplasm	-1.29243	0.00050399	20.8866	7.69385
IPI00015954	SAR1A	SAR1 homolog A (S. cerevisiae)	Cytoplasm	-1.29313	5.7072e-05	22.3525	6.68311
IPI00965965				-1.29332	0.000418351	10.1481	5.47803
IPI00025491	EIF4A1	eukaryotic translation initiation factor 4A1	Cytoplasm	-1.29381	0.000434049	46.1246	5.47803
IPI00216770	PSMC4	proteasome (prosome, macropain) 26S subunit, ATPase, 4	Nucleus	-1.29475	9.56368e-06	43.4805	5.26221
IPI00017283	IARS2	isoleucyl-tRNA synthetase 2, mitochondrial	Cytoplasm	-1.29924	0.00798547	113.719	7.1958
IPI00465439	ALDOA	aldolase A, fructose-bisphosphate	Cytoplasm	-1.30112	3.37495e-07	39.3953	8.08936
IPI01010565	DLAT	dihydrolipoamide S-acetyltransferase	Cytoplasm	-1.30322	0.000541428	44.5715	6.20166
IPI00985384	DDX3X	DEAD (Asp-Glu-Ala-Asp) box helicase 3, X-linked	Cytoplasm	-1.30383	3.03093e-05	71.3109	6.62451
IPI00018342	AK1	adenylate kinase 1	Cytoplasm	-1.30561	0.00123658	21.6213	8.63135
IPI00017726	HSD17B10	hydroxysteroid (17-beta) dehydrogenase 10	Cytoplasm	-1.30901	2.03759e-05	26.9061	7.78174
IPI01014449	CBX1	chromobox homolog 1	Nucleus	-1.31112	6.41061e-05	19.3137	5.021
IPI00219446	PEBP1	phosphatidylethanolamine binding protein 1	Cytoplasm	-1.31292	8.99772e-05	21.0437	7.53271
IPI01012993	EIF4A1	eukaryotic translation initiation factor 4A1	Cytoplasm	-1.31369	4.58561e-05	23.244	5.69385
IPI00019502	MYH9	myosin, heavy chain 9, non-muscle	Cytoplasm	-1.31597	2.12832e-05	226.392	5.60498
IPI00218408	GART	phosphoribosylglycinamide formyltransferase, phosphoribosylglycinamide synthetase, phosphoribosylaminoimidazole synthetase	Cytoplasm	-1.31668	8.71287e-05	46.0038	6.78564
IPI00218493	HPRT1	hypoxanthine phosphoribosyltransferase 1	Cytoplasm	-1.31682	0.000160419	24.5636	6.68311
IPI00007797	FABP5	fatty acid binding protein 5 (psoriasis-associated)	Cytoplasm	-1.31836	3.46857e-05	15.1546	7.00537
IPI00748244	SPAG9	sperm associated antigen 9	Cytoplasm	-1.32043	0.000158252	54.3631	4.64014
IPI00969375	HADHB	hydroxyacyl-CoA dehydrogenase/3-ketoacyl-CoA thiolase/enoyl-CoA hydratase (trifunctional protein), beta subunit	Cytoplasm	-1.32078	0.000900239	40.3882	9.78857
IPI00974078	PAFAH1B2	platelet-activating factor acetylhydrolase 1b, catalytic subunit 2 (30kDa)	Cytoplasm	-1.32231	0.00384609	18.3455	6.26514
IPI01011356	PGM1	phosphoglucomutase 1	Cytoplasm	-1.32507	0.0278996	58.728	5.94775
IPI00979610	SKP1	S-phase kinase-associated protein 1	Nucleus	-1.32571	0.0180429	16.0241	4.64014
IPI00418262	ALDOC	aldolase C, fructose-bisphosphate	Cytoplasm	-1.33114	0.000155503	48.3778	8.07471
IPI00147874	NANS	N-acetylneuraminic acid synthase	Cytoplasm	-1.33237	0.00474517	40.2815	6.7417
IPI01015565	UBC	ubiquitin C	Cytoplasm	-1.33357	2.22968e-05	16.8311	6.58057
IPI01010050	VDAC2	voltage-dependent anion channel 2	Cytoplasm	-1.33485	4.75486e-06	27.4615	5.46533
IPI00013890	SFN	stratifin	Cytoplasm	-1.33492	6.46883e-05	27.7567	4.7417
IPI00645848	PFKP	phosphofructokinase, platelet	Cytoplasm	-1.33644	0.00227176	22.6623	5.19873
IPI01015029	PTMS	parathymosin	Nucleus	-1.33688	0.00870848	6.25034	8.11865
IPI00414676	HSP90AB1	heat shock protein 90kDa alpha (cytosolic), class B member 1	Cytoplasm	-1.33747	2.9368e-06	83.2121	5.03369
IPI00967045	BTF3	basic transcription factor 3	Nucleus	-1.33755	0.0235526	9.38375	4.99561
IPI00219994	CSE1L	CSE1 chromosome segregation 1-like (yeast)	Nucleus	-1.33963	7.39025e-05	107.709	5.8208
IPI00980919	PPP1CA	protein phosphatase 1, catalytic subunit, alpha isozyme	Cytoplasm	-1.34996	4.47572e-06	28.8793	4.86865
IPI00477179	DDX21	DEAD (Asp-Glu-Ala-Asp) box helicase 21	Nucleus	-1.3501	0.0181608	79.6074	9.37842
IPI00017704	COTL1	coactosin-like 1 (Dictyostelium)	Cytoplasm	-1.35436	0.000316052	15.935	5.66846
IPI01021703	GLO1	glyoxalase I	Cytoplasm	-1.35474	0.00326574	19.0306	6.04932
IPI00947266	FXR1	fragile X mental retardation, autosomal homolog 1	Cytoplasm	-1.36105	0.00265674	50.9595	7.26904
IPI00930688	TUBA1B	tubulin, alpha 1b	Cytoplasm	-1.36568	3.10704e-05	50.1196	5.05908
IPI00031522	HADHA	hydroxyacyl-CoA dehydrogenase/3-ketoacyl-CoA thiolase/enoyl-CoA hydratase (trifunctional protein), alpha subunit	Cytoplasm	-1.36607	8.28093e-05	82.9469	9.0415
IPI00103467	ALDH1B1	aldehyde dehydrogenase 1 family, member B1	Cytoplasm	-1.36778	4.26297e-05	57.1702	6.80029
IPI00964088	SRPR	signal recognition particle receptor (docking protein)	Cytoplasm	-1.37185	0.0109128	66.5166	9.0415
IPI00465248	ENO1	enolase 1, (alpha)	Cytoplasm	-1.37672	3.04277e-07	47.1393	7.38623
IPI01015427	PSMC1	proteasome (prosome, macropain) 26S subunit, ATPase, 1	Nucleus	-1.37699	0.000243502	41.1412	5.0083
IPI00910902	NQO1	NAD(P)H dehydrogenase, quinone 1	Cytoplasm	-1.37827	0.0389125	22.7789	8.49951
IPI00023598	TUBB4A	tubulin, beta 4A class IVa	Cytoplasm	-1.38158	0.00572064	49.5539	4.88135
IPI00645078	UBA1	ubiquitin-like modifier activating enzyme 1	Cytoplasm	-1.38348	8.03232e-06	117.774	5.75732
IPI00793319	GSTP1	glutathione S-transferase pi 1	Cytoplasm	-1.38797	0.00011227	19.468	5.97314
IPI00759663	PRDX5	peroxiredoxin 5	Cytoplasm	-1.38862	2.03434e-06	17.02	7.23975
IPI00220301	PRDX6	peroxiredoxin 6	Cytoplasm	-1.39421	1.84796e-05	25.0192	6.37939
IPI00170692	VAPA	VAMP (vesicle-associated membrane protein)-associated protein A, 33kDa	Plasma Membrane	-1.39894	0.000324448	27.8752	8.6167
IPI00982578	DSTN	destrin (actin depolymerizing factor)	Cytoplasm	-1.40934	0.000316401	15.3869	8.5874
IPI00438230	TRIM28	tripartite motif containing 28	Nucleus	-1.4138	0.000346033	79.4235	5.98584
IPI00001159	GCN1L1	GCN1 general control of amino-acid synthesis 1-like 1 (yeast)	Cytoplasm	-1.4148	0.00105807	292.572	7.47412
IPI01021698	SLC25A3	solute carrier family 25 (mitochondrial carrier; phosphate carrier), member 3	Cytoplasm	-1.41508	0.0167718	16.9374	8.47021
IPI00219018	GAPDH	glyceraldehyde-3-phosphate dehydrogenase	Cytoplasm	-1.41596	5.34473e-06	36.0304	8.45557
IPI00514669	SH3BGRL3	SH3 domain binding glutamic acid-rich protein like 3	Nucleus	-1.41644	0.00147901	9.37476	9.36377
IPI00784295	HSP90AA1	heat shock protein 90kDa alpha (cytosolic), class A member 1	Cytoplasm	-1.41692	2.18674e-08	84.6067	5.021
IPI01011912	PGK1	phosphoglycerate kinase 1	Cytoplasm	-1.4171	2.17321e-05	41.4024	7.32764
IPI00744692	TALDO1	transaldolase 1	Cytoplasm	-1.42059	7.90057e-06	37.5165	6.81494
IPI00794663	TUBA4A	tubulin, alpha 4a	Cytoplasm	-1.42119	2.76705e-05	48.2976	5.0083
IPI01014727	PGAM1			-1.42122	3.57644e-06	27.0799	8.23584
IPI01011894	MGST1	microsomal glutathione S-transferase 1	Cytoplasm	-1.42213	0.0437417	4.83939	6.50732
IPI00942006	DDB1	damage-specific DNA binding protein 1, 127kDa	Nucleus	-1.42214	0.00208349	14.2662	5.2749
IPI00979136	RRM1	ribonucleotide reductase M1	Nucleus	-1.42369	0.00234519	86.3966	6.65381
IPI00290198	IL18	interleukin 18 (interferon-gamma-inducing factor)	Extracellular Space	-1.42473	0.0101387	22.3118	4.66553
IPI00398922	PPP1R14B	protein phosphatase 1, regulatory (inhibitor) subunit 14B	Cytoplasm	-1.42625	0.00010185	20.9517	5.22412
IPI00216691	PFN1	profilin 1	Cytoplasm	-1.43123	1.08539e-06	15.0446	8.26514
IPI00007752	TUBB4B	tubulin, beta 4B class IVb	Cytoplasm	-1.43164	3.74461e-05	49.799	4.89404
IPI01022658	RAB3IP	RAB3A interacting protein	Cytoplasm	-1.43907	0.000230669	10.2732	4.67822
IPI00643041	RAN			-1.44939	2.66602e-05	24.4076	7.48877
IPI00853207	PPP2R4	protein phosphatase 2A activator, regulatory subunit 4	Cytoplasm	-1.45004	0.0108593	14.4214	5.96045
IPI00329502	KCNH3	potassium voltage-gated channel, subfamily H (eag-related), member 3	Plasma Membrane	-1.45361	9.77944e-05	117.055	7.94287
IPI00218547	ALDH18A1	aldehyde dehydrogenase 18 family, member A1	Cytoplasm	-1.45432	0.0125072	87.0344	7.12256
IPI00384967	ALDH1A3	aldehyde dehydrogenase 1 family, member A3	Cytoplasm	-1.45928	0.00145275	45.4064	8.17725
IPI00219219	LGALS1	lectin, galactoside-binding, soluble, 1	Extracellular Space	-1.46398	2.1498e-05	14.7062	5.50342
IPI00645452	TUBB	tubulin, beta class I	Cytoplasm	-1.46464	8.41731e-06	47.736	4.80518
IPI01025065	PSMC6	proteasome (prosome, macropain) 26S subunit, ATPase, 6	Nucleus	-1.47239	0.000361365	8.69963	6.11279
IPI00964596	CAMK2A	calcium/calmodulin-dependent protein kinase II alpha	Cytoplasm	-1.48055	0.00049339	2.55847	9.71533
IPI00908803	PMPCA	peptidase (mitochondrial processing) alpha	Cytoplasm	-1.48233	0.0036596	28.2233	6.75635
IPI00010105	EIF6	eukaryotic translation initiation factor 6	Cytoplasm	-1.49534	0.00201787	26.5822	4.67822
IPI01022190	PCBP2	poly(rC) binding protein 2	Nucleus	-1.50105	2.81877e-05	16.9859	7.69385
IPI00218693	APRT	adenine phosphoribosyltransferase	Cytoplasm	-1.50624	6.43935e-05	19.5954	6.02393
IPI00105916	NOL3	nucleolar protein 3 (apoptosis repressor with CARD domain)	Nucleus	-1.51026	0.0125968	24.3126	11.3267
IPI00298547	PARK7	parkinson protein 7	Nucleus	-1.51376	8.33521e-07	19.8785	6.78564
IPI00009328	EIF4A3	eukaryotic translation initiation factor 4A3	Nucleus	-1.51402	0.000224925	46.8412	6.72705
IPI01010035	COPS2	COP9 signalosome subunit 2	Cytoplasm	-1.51819	0.0109803	44.2004	5.87158
IPI01019118	NDRG1	N-myc downstream regulated 1	Nucleus	-1.52452	4.8055e-05	38.5489	6.34131
IPI00793812	LTA4H	leukotriene A4 hydrolase	Cytoplasm	-1.52744	0.0010124	57.2633	6.06201
IPI00916535	P4HA1	prolyl 4-hydroxylase, alpha polypeptide I	Cytoplasm	-1.53698	1.76927e-05	58.921	6.02393
IPI01011575	LRPPRC	leucine-rich pentatricopeptide repeat containing	Cytoplasm	-1.554	4.64583e-05	123.196	5.5415
IPI01012694	SAE1	SUMO1 activating enzyme subunit 1	Cytoplasm	-1.5646	0.00058492	19.1398	5.31299
IPI00984022	UBA2	ubiquitin-like modifier activating enzyme 2	Cytoplasm	-1.57026	0.00422052	60.8006	5.07178
IPI00396485	EEF1A1	eukaryotic translation elongation factor 1 alpha 1	Cytoplasm	-1.58774	0.000405467	50.1091	9.01221
IPI00215918	ARF4	ADP-ribosylation factor 4	Cytoplasm	-1.5918	1.8691e-05	20.4977	7.13721
IPI00845493	GSTM3	glutathione S-transferase mu 3 (brain)	Cytoplasm	-1.5925	5.81077e-06	24.8023	5.23682
IPI00382869	FDPS	farnesyl diphosphate synthase	Cytoplasm	-1.59468	8.46082e-05	39.6277	4.98291
IPI00883914	PRKAG1	protein kinase, AMP-activated, gamma 1 non-catalytic subunit	Nucleus	-1.59721	0.0130386	28.2672	7.02002
IPI00908752	CMPK1	cytidine monophosphate (UMP-CMP) kinase 1, cytosolic	Nucleus	-1.60556	1.48044e-05	20.5459	8.95361
IPI01012383	OTUB1	OTU domain, ubiquitin aldehyde binding 1	Cytoplasm	-1.61838	1.66839e-05	28.033	5.2876
IPI00797924	ARHGDIA	Rho GDP dissociation inhibitor (GDI) alpha	Cytoplasm	-1.62067	0.0225805	18.2213	5.18604
IPI00019269	WDR61	WD repeat domain 61	Other	-1.63788	0.000225575	33.5598	5.46533
IPI00759806	ENO1	enolase 1, (alpha)	Cytoplasm	-1.66631	0.00756643	36.9048	6.27783
IPI01010396	CLIC4	chloride intracellular channel 4	Plasma Membrane	-1.67365	0.000888369	23.2511	5.33838
IPI00797270	TPI1			-1.68207	6.04871e-06	26.6527	6.90283
IPI00978534	LOC100508782	inositol hexakisphosphate and diphosphoinositol-pentakisphosphate kinase 1-like	Other	-1.69179	0.00312973	91.0243	7.78174
IPI01012417	NSUN2	NOP2/Sun RNA methyltransferase family, member 2	Nucleus	-1.72164	0.000696318	59.346	6.55127
IPI00910575	PTGES3	prostaglandin E synthase 3 (cytosolic)	Cytoplasm	-1.7764	1.03753e-05	14.8344	4.10693
IPI00644079	HNRNPU	heterogeneous nuclear ribonucleoprotein U (scaffold attachment factor A)	Nucleus	-1.822	5.14884e-06	83.033	8.79248
IPI00215914	ARF1	ADP-ribosylation factor 1	Cytoplasm	-1.82503	0.000667185	20.6837	6.80029
IPI01025638	OSGEP	O-sialoglycoprotein endopeptidase	Other	-1.83538	0.00159871	15.9374	8.04541
IPI01022233	ARL1	ADP-ribosylation factor-like 1	Cytoplasm	-1.8553	1.91945e-06	5.84192	6.62451
IPI00234368	ADK	adenosine kinase	Nucleus	-1.87543	6.7669e-05	38.6786	6.68311
IPI00027107	TUFM	Tu translation elongation factor, mitochondrial	Cytoplasm	-1.89743	0.00127804	49.8433	7.60596
IPI01011335	HNRNPM	heterogeneous nuclear ribonucleoprotein M	Nucleus	-1.95426	4.39511e-07	39.1609	9.14404
IPI00645966	NONO	non-POU domain containing, octamer-binding	Nucleus	-2.19474	0.047239	23.6583	9.80322
IPI00976817	PUF60	poly-U binding splicing factor 60KDa	Nucleus	-2.56969	0.0166765	26.9256	8.80713
IPI00073536	CDK1	cyclin-dependent kinase 1	Nucleus	-3.80816	9.17263e-05	27.4853	7.06396
IPI00221222	SUB1	SUB1 homolog (S. cerevisiae)	Nucleus	1.04554	0.0514359	14.3864	9.59814
IPI00641992	ADSS	adenylosuccinate synthase	Cytoplasm	-1.17344	0.0514372	47.8806	5.90967
IPI00021435	PSMC2	proteasome (prosome, macropain) 26S subunit, ATPase, 2	Nucleus	-1.11586	0.0535481	48.6031	5.94775
IPI00955490	OAT	ornithine aminotransferase	Cytoplasm	-1.10563	0.0536778	32.8321	5.32568
IPI00893774	PPP1R7	protein phosphatase 1, regulatory subunit 7	Nucleus	-1.14018	0.0537717	25.5776	5.021
IPI00012048				-1.11047	0.0543172	17.1377	6.18896
IPI00952607	CCT7	chaperonin containing TCP1, subunit 7 (eta)	Cytoplasm	1.02095	0.0544293	54.7695	7.6792
IPI00018873	NAMPT	nicotinamide phosphoribosyltransferase	Extracellular Space	-1.10719	0.0553249	55.4866	7.15186
IPI00016832	PSMA1	proteasome (prosome, macropain) subunit, alpha type, 1	Cytoplasm	1.12561	0.0554407	29.5369	6.60986
IPI00399318	COPE	coatomer protein complex, subunit epsilon	Cytoplasm	-1.12191	0.0555773	28.7786	5.2876
IPI00024933	RPL12	ribosomal protein L12	Cytoplasm	1.08912	0.056719	17.8075	9.42236
IPI00003918	RPL4	ribosomal protein L4	Cytoplasm	-1.04377	0.0574931	47.6674	11.063
IPI00168554	SRXN1	sulfiredoxin 1	Cytoplasm	1.38477	0.05852	14.2504	8.19189
IPI00966084	COPS4	COP9 signalosome subunit 4	Cytoplasm	-1.18089	0.0591364	31.4131	6.53662
IPI00985363	RPL34	ribosomal protein L34	Cytoplasm	1.128	0.059264	10.3834	10.0815
IPI00028004	PSMB3	proteasome (prosome, macropain) subunit, beta type, 3	Cytoplasm	1.0695	0.0600882	22.9335	6.55127
IPI00976899	RPL8	ribosomal protein L8	Cytoplasm	1.16256	0.062147	22.3752	10.7554
IPI00973038	APLP2	amyloid beta (A4) precursor-like protein 2	Cytoplasm	-1.1775	0.0622234	44.2303	5.05908
IPI00925323	RPL14	ribosomal protein L14	Cytoplasm	1.04205	0.0646528	23.2749	10.9312
IPI00936002	ALDH7A1	aldehyde dehydrogenase 7 family, member A1	Cytoplasm	1.21254	0.065091	55.3315	6.85889
IPI00796527	TPD52	tumor protein D52	Cytoplasm	1.26543	0.0665794	12.3815	4.67822
IPI01015038	CCT4	chaperonin containing TCP1, subunit 4 (delta)	Cytoplasm	1.03878	0.0675732	52.2979	6.56592
IPI00007928	PRPF8	pre-mRNA processing factor 8	Nucleus	1.12659	0.0682157	273.427	8.83643
IPI00033143	EIF3K	eukaryotic translation initiation factor 3, subunit K	Cytoplasm	1.28583	0.0697329	25.0434	4.93213
IPI00219622	PSMA2	proteasome (prosome, macropain) subunit, alpha type, 2	Cytoplasm	1.04282	0.070225	25.8823	7.43018
IPI00552848	ALDH4A1	aldehyde dehydrogenase 4 family, member A1	Cytoplasm	-1.32925	0.0709993	21.214	6.78564
IPI00294242	MRPS31	mitochondrial ribosomal protein S31	Cytoplasm	-1.07931	0.0714032	45.2905	9.29053
IPI01011338	RAD23A	RAD23 homolog A (S. cerevisiae)	Nucleus	1.16347	0.0718939	22.1729	4.32275
IPI00062120	S100A16	S100 calcium binding protein A16	Nucleus	-1.07001	0.0719408	11.794	6.78564
IPI00965502	CLTB	clathrin, light chain B	Plasma Membrane	1.14934	0.0725957	13.07	4.29736
IPI00152898	AP1S1	adaptor-related protein complex 1, sigma 1 subunit	Cytoplasm	1.15011	0.0727626	18.7206	5.73193
IPI00892637	BZW2	basic leucine zipper and W2 domains 2	Cytoplasm	1.17221	0.0727806	18.6987	9.48096
IPI00024157	FKBP3	FK506 binding protein 3, 25kDa	Nucleus	-1.03003	0.0728692	25.1613	9.27588
IPI00551022	ISOC2	isochorismatase domain containing 2	Cytoplasm	-1.12892	0.0731702	22.3228	7.76709
IPI00093057	CPOX	coproporphyrinogen oxidase	Cytoplasm	-1.05586	0.0744797	50.12	8.25049
IPI00941463	NAP1L4	nucleosome assembly protein 1-like 4	Other	-1.03248	0.0753792	42.7969	4.69092
IPI00026970	SUPT16H	suppressor of Ty 16 homolog (S. cerevisiae)	Nucleus	-1.07612	0.0753981	119.838	5.65576
IPI00909657	FARSA	phenylalanyl-tRNA synthetase, alpha subunit	Cytoplasm	1.02804	0.0761596	54.1238	7.79639
IPI00246058	PDCD6IP	programmed cell death 6 interacting protein	Cytoplasm	-1.12736	0.079372	95.9631	6.52197
IPI00893242	AIMP2	aminoacyl tRNA synthetase complex-interacting multifunctional protein 2	Plasma Membrane	-1.18281	0.0813303	26.7429	8.07471
IPI01018935	CSPG5	chondroitin sulfate proteoglycan 5 (neuroglycan C)	Extracellular Space	1.03301	0.0826268	50.1582	4.39893
IPI00643131	KPNA3	karyopherin alpha 3 (importin alpha 4)	Nucleus	1.42006	0.0835943	10.0019	3.95459
IPI00335385	DCPS	decapping enzyme, scavenger	Nucleus	-1.17464	0.0884004	38.585	6.37939
IPI01015637	ME1	malic enzyme 1, NADP(+)-dependent, cytosolic	Cytoplasm	-1.07303	0.0909366	25.8001	5.32568
IPI01018111	FKBP1A	FK506 binding protein 1A, 12kDa	Cytoplasm	-1.34298	0.0910224	3.96291	5.78271
IPI00977928	DCAF12	DDB1 and CUL4 associated factor 12	Cytoplasm	-1.04467	0.09382	8.93552	5.23682
IPI00000335	HINT2	histidine triad nucleotide binding protein 2	Cytoplasm	1.11065	0.0950132	17.1512	9.15869
IPI00412579	RPL10A	ribosomal protein L10a	Other	-1.04019	0.0961649	24.8155	9.93506
IPI01015591	DHX15	DEAH (Asp-Glu-Ala-His) box helicase 15	Nucleus	-1.15684	0.0978388	89.4465	7.45947
IPI00028183	PFDN5	prefoldin subunit 5	Nucleus	1.0618	0.100635	7.47577	4.42432
IPI01014848	SRP68	signal recognition particle 68kDa	Nucleus	1.15528	0.100653	41.3472	8.76318
IPI00030296	EIF4A2	eukaryotic translation initiation factor 4A2	Cytoplasm	-1.13323	0.102346	36.13	7.44482
IPI00939491	CARS	cysteinyl-tRNA synthetase	Cytoplasm	1.11404	0.104848	82.7939	7.02002
IPI00025019	PSMB1	proteasome (prosome, macropain) subunit, beta type, 1	Cytoplasm	1.06223	0.105102	26.4724	8.1333
IPI00003217	PSMB7	proteasome (prosome, macropain) subunit, beta type, 7	Cytoplasm	1.17215	0.106599	29.9462	7.6792
IPI00300018	AIFM1	apoptosis-inducing factor, mitochondrion-associated, 1	Cytoplasm	1.05389	0.108024	35.6155	7.53271
IPI01025005	RPL6	ribosomal protein L6	Cytoplasm	-1.03428	0.110172	25.8758	10.6675
IPI00376448	MRPL10	mitochondrial ribosomal protein L10	Cytoplasm	1.17092	0.11091	29.2637	9.5835
IPI00007402	IPO7	importin 7	Nucleus	-1.06353	0.111096	119.44	4.81787
IPI00885017				-1.24334	0.111271	12.9318	9.45166
IPI00551024	DAK	dihydroxyacetone kinase 2 homolog (S. cerevisiae)	Cytoplasm	1.60802	0.112117	58.91	7.48877
IPI00025318	SH3BGRL	SH3 domain binding glutamic acid-rich protein like	Cytoplasm	-1.17895	0.114756	12.7664	5.24951
IPI00022774	VCP	valosin containing protein	Cytoplasm	-1.02506	0.117437	89.2657	5.26221
IPI00479997	STMN1	stathmin 1	Cytoplasm	-1.06349	0.117516	17.292	5.97314
IPI01025521	PSMA6	proteasome (prosome, macropain) subunit, alpha type, 6	Cytoplasm	1.18286	0.12023	18.8033	5.23682
IPI00645320	CTNNBL1	catenin, beta like 1	Nucleus	1.25693	0.12045	36.0795	6.69775
IPI00029628	RCN2	reticulocalbin 2, EF-hand calcium binding domain	Cytoplasm	-1.27249	0.131662	36.8536	4.39893
IPI00025086	COX5A	cytochrome c oxidase subunit Va	Cytoplasm	-1.1667	0.131803	16.7517	6.78564
IPI00220644	PKM	pyruvate kinase, muscle	Cytoplasm	1.28587	0.132559	58.0249	7.7085
IPI00945560	EIF2A	eukaryotic translation initiation factor 2A, 65kDa	Cytoplasm	1.24866	0.134603	35.277	8.49951
IPI00022442	NDUFAB1	NADH dehydrogenase (ubiquinone) 1, alpha/beta subcomplex, 1, 8kDa	Cytoplasm	1.03266	0.134762	17.406	4.93213
IPI00171611				1.57323	0.135403	15.3785	11.2681
IPI00004671	GOLGB1	golgin B1	Cytoplasm	1.31728	0.139123	375.79	4.99561
IPI00016610	PCBP1	poly(rC) binding protein 1	Nucleus	-1.14603	0.146425	37.4739	7.09326
IPI00978969	CAPRIN1	cell cycle associated protein 1	Plasma Membrane	-1.10115	0.151627	20.2234	7.40088
IPI01015979	GBE1	glucan (1,4-alpha-), branching enzyme 1	Cytoplasm	1.11515	0.153721	53.3349	5.5415
IPI00295400	WARS	tryptophanyl-tRNA synthetase	Cytoplasm	1.08043	0.15916	53.1316	6.22705
IPI00946257	UBAP2L	ubiquitin associated protein 2-like	Other	1.20936	0.159361	103.106	6.87354
IPI00917382	SCRN1	secernin 1	Cytoplasm	1.1143	0.159461	15.6318	5.56689
IPI00017510	MT-CO2	cytochrome c oxidase subunit II	Cytoplasm	1.06814	0.161722	25.5482	4.81787
IPI00552972	RPN2	ribophorin II	Cytoplasm	-1.03761	0.164035	17.7971	5.14795
IPI00294911	SDHB	succinate dehydrogenase complex, subunit B, iron sulfur (Ip)	Cytoplasm	-1.07451	0.16556	31.6088	8.76318
IPI00386208				-1.01569	0.167174	14.8577	7.50342
IPI01011340	ACTN1	actinin, alpha 1	Cytoplasm	-1.03701	0.167492	94.7657	5.69385
IPI00013976	LAMB1	laminin, beta 1	Extracellular Space	1.06258	0.168208	197.909	4.94482
IPI00007188	SLC25A5	solute carrier family 25 (mitochondrial carrier; adenine nucleotide translocator), member 5	Cytoplasm	1.02871	0.172745	32.8312	9.68604
IPI00974080	EIF3E	eukaryotic translation initiation factor 3, subunit E	Cytoplasm	1.08843	0.175726	26.6187	6.06201
IPI00981139	SSRP1	structure specific recognition protein 1	Nucleus	-1.04785	0.176194	17.5859	5.32568
IPI00647678	NARS	asparaginyl-tRNA synthetase	Cytoplasm	-1.02907	0.17865	34.899	5.021
IPI00386118	SF1	splicing factor 1	Nucleus	-1.06545	0.178826	46.391	9.34912
IPI00026519	PPIF	peptidylprolyl isomerase F	Cytoplasm	1.17588	0.185171	22.0262	9.37842
IPI00219153	RPL22	ribosomal protein L22	Nucleus	1.03719	0.18713	14.7778	9.18799
IPI00910126	REEP6	receptor accessory protein 6	Plasma Membrane	-1.1795	0.189486	16.8336	4.94482
IPI01012480	ACTR3	ARP3 actin-related protein 3 homolog (yeast)	Plasma Membrane	1.04216	0.190912	32.6357	7.13721
IPI00413686	AP3D1	adaptor-related protein complex 3, delta 1 subunit	Cytoplasm	-1.42192	0.191323	111.168	8.104
IPI00220239	ATP9A	ATPase, class II, type 9A	Cytoplasm	-1.2108	0.195179	105.065	8.1626
IPI00976079	KIAA0196	KIAA0196	Cytoplasm	-1.51658	0.195267	116.991	8.26514
IPI00220887	ADSL	adenylosuccinate lyase	Cytoplasm	1.15037	0.195674	48.2967	7.78174
IPI00642042	TPM3	tropomyosin 3	Cytoplasm	1.09753	0.197016	27.1578	4.79248
IPI00006052	PFDN2	prefoldin subunit 2	Cytoplasm	-1.17028	0.199658	16.6376	6.58057
IPI00983231	PPP2R5A	protein phosphatase 2, regulatory subunit B', alpha	Cytoplasm	-1.17736	0.200475	50.2121	5.78271
IPI00009659	RPRD1B	regulation of nuclear pre-mRNA domain containing 1B	Nucleus	1.05705	0.201658	36.8772	5.97314
IPI01013391	GMPS	guanine monphosphate synthase	Nucleus	-1.03736	0.204813	71.1962	7.15186
IPI00927715	RPL15	ribosomal protein L15	Cytoplasm	1.11144	0.209909	20.4971	11.2827
IPI00982417	COPB1	coatomer protein complex, subunit beta 1	Cytoplasm	-1.05024	0.210303	55.5024	6.43018
IPI01010585	COL6A1	collagen, type VI, alpha 1	Extracellular Space	-1.14382	0.211997	43.579	6.88818
IPI01014812	ACADM	acyl-CoA dehydrogenase, C-4 to C-12 straight chain	Cytoplasm	1.03616	0.212053	25.6472	8.99756
IPI00844040	SET	SET nuclear oncogene	Nucleus	-1.00961	0.214516	31.1053	4.23389
IPI00015891	PFDN4	prefoldin subunit 4	Cytoplasm	1.22071	0.221487	15.3046	4.52588
IPI00552075	PRKCQ	protein kinase C, theta	Cytoplasm	-1.03065	0.22458	55.4602	6.99072
IPI00220667	HK1	hexokinase 1	Cytoplasm	1.04705	0.226727	101.039	6.96143
IPI00178744	ACADVL	acyl-CoA dehydrogenase, very long chain	Cytoplasm	1.37132	0.227208	68.0152	8.55811
IPI00924875	NAA38	N(alpha)-acetyltransferase 38, NatC auxiliary subunit	Nucleus	1.12173	0.229708	7.3668	4.88135
IPI00883762	ACOT7	acyl-CoA thioesterase 7	Cytoplasm	1.02611	0.234972	27.0237	6.99072
IPI00000873	VARS	valyl-tRNA synthetase	Cytoplasm	-1.11913	0.236661	140.387	7.59131
IPI01015580	AP2B1	adaptor-related protein complex 2, beta 1 subunit	Cytoplasm	-1.04136	0.238791	76.1856	5.22412
IPI01010570	VPS35	vacuolar protein sorting 35 homolog (S. cerevisiae)	Cytoplasm	1.24098	0.239763	76.1639	5.42725
IPI00914543	RPL28	ribosomal protein L28	Cytoplasm	-1.02491	0.243644	7.88318	10.6968
IPI00926710	RHOA	ras homolog family member A	Cytoplasm	-1.16634	0.243828	14.6594	4.93213
IPI00218848	ATP5I	ATP synthase, H+ transporting, mitochondrial Fo complex, subunit E	Cytoplasm	1.04248	0.248939	8.30249	9.30518
IPI00157790	KIAA0368	KIAA0368	Cytoplasm	-1.0707	0.252485	223.552	8.74854
IPI00792607	SNRPA1	small nuclear ribonucleoprotein polypeptide A'	Nucleus	-1.12773	0.253632	20.1079	8.646
IPI00922315	PDCL3	phosducin-like 3	Cytoplasm	-1.0632	0.255185	24.9258	4.91943
IPI00983417	CD59	CD59 molecule, complement regulatory protein	Plasma Membrane	1.27458	0.256617	11.9765	5.74463
IPI00646917	NUDT21	nudix (nucleoside diphosphate linked moiety X)-type motif 21	Nucleus	-1.20081	0.256939	26.2107	8.82178
IPI00848226	GNB2L1	guanine nucleotide binding protein (G protein), beta polypeptide 2-like 1	Cytoplasm	1.02151	0.260535	35.0546	7.69385
IPI00908769	LSM5	LSM5 homolog, U6 small nuclear RNA associated (S. cerevisiae)	Cytoplasm	-1.09821	0.261161	6.84549	4.28467
IPI00028109	DPY30	dpy-30 homolog (C. elegans)	Nucleus	-1.09665	0.261791	11.2428	4.88135
IPI00514725	MXRA7	matrix-remodelling associated 7	Other	1.13937	0.26512	18.1959	4.14502
IPI00021831	PRKAR1A	protein kinase, cAMP-dependent, regulatory, type I, alpha	Cytoplasm	-1.26168	0.272418	42.955	5.35107
IPI00853290	SEC31A	SEC31 homolog A (S. cerevisiae)	Cytoplasm	-1.13455	0.276695	96.4427	6.37939
IPI00101037	RCN3	reticulocalbin 3, EF-hand calcium binding domain	Cytoplasm	-1.07122	0.278548	37.47	4.89404
IPI00983379	ATP5L	ATP synthase, H+ transporting, mitochondrial Fo complex, subunit G	Cytoplasm	-1.02044	0.279546	8.44668	10.2866
IPI00027180	ZMPSTE24	zinc metallopeptidase STE24	Nucleus	1.0292	0.281424	54.7775	7.48877
IPI00171199	PSMA3	proteasome (prosome, macropain) subunit, alpha type, 3	Cytoplasm	1.02728	0.282202	27.6297	5.32568
IPI01024970	KTN1	kinectin 1 (kinesin receptor)	Cytoplasm	1.03976	0.285906	68.9015	5.22412
IPI00984352	PRMT1	protein arginine methyltransferase 1	Nucleus	-1.01174	0.285989	37.6848	6.15088
IPI00386755	ERO1L	ERO1-like (S. cerevisiae)	Cytoplasm	1.1193	0.286052	54.3581	5.68115
IPI00940549	HARS	histidyl-tRNA synthetase	Cytoplasm	-1.04762	0.288483	35.0503	4.88135
IPI00642197	HUWE1	HECT, UBA and WWE domain containing 1, E3 ubiquitin protein ligase	Nucleus	-1.34994	0.291181	186.104	5.97314
IPI00020418	RRAS	related RAS viral (r-ras) oncogene homolog	Cytoplasm	-1.05378	0.310025	23.4659	6.93213
IPI00218568	PCBD1	pterin-4 alpha-carbinolamine dehydratase/dimerization cofactor of hepatocyte nuclear factor 1 alpha	Nucleus	-1.1078	0.317092	11.992	6.80029
IPI00646689	TXNDC17	thioredoxin domain containing 17	Cytoplasm	-1.1692	0.318972	13.9318	5.51611
IPI00748905	NAPB	N-ethylmaleimide-sensitive factor attachment protein, beta	Cytoplasm	1.14172	0.320321	23.3878	5.24951
IPI00792875	SERPINB5	serpin peptidase inhibitor, clade B (ovalbumin), member 5	Extracellular Space	-1.27656	0.325885	14.3485	5.56689
IPI00871999	ACOT8	acyl-CoA thioesterase 8	Cytoplasm	1.24947	0.327645	9.90893	5.70654
IPI00027887	PDRG1	p53 and DNA-damage regulated 1	Cytoplasm	-1.08835	0.329323	15.5013	6.06201
IPI00420014	SNRNP200	small nuclear ribonucleoprotein 200kDa (U5)	Nucleus	1.05917	0.330004	244.353	6.06201
IPI00910864	CPSF6	cleavage and polyadenylation specific factor 6, 68kDa	Nucleus	-1.04026	0.330249	33.5523	6.26514
IPI00893068	NUCB1	nucleobindin 1	Cytoplasm	-1.13037	0.334001	12.5278	6.53662
IPI00005045	ABCF2	ATP-binding cassette, sub-family F (GCN20), member 2	Cytoplasm	1.11345	0.334961	71.2446	7.37158
IPI00644425	RHOC	ras homolog family member C	Plasma Membrane	-1.05078	0.34042	10.2701	4.41162
IPI00166845	FYN	FYN oncogene related to SRC, FGR, YES	Plasma Membrane	-1.02686	0.344554	54.4791	6.22705
IPI00964927	UGDH	UDP-glucose 6-dehydrogenase	Nucleus	1.01784	0.34602	44.3869	7.6792
IPI00027223	IDH1	isocitrate dehydrogenase 1 (NADP+), soluble	Cytoplasm	1.2322	0.348455	46.6295	7.00537
IPI01012875	CCDC175	coiled-coil domain containing 175	Other	1.01334	0.354358	93.5672	6.7124
IPI00642590	CDC42	cell division cycle 42	Cytoplasm	1.12854	0.355922	15.1707	5.50342
IPI00790972	NCEH1	neutral cholesterol ester hydrolase 1	Plasma Membrane	1.07422	0.357117	31.1481	6.68311
IPI00299412	CD97	CD97 molecule	Plasma Membrane	1.02875	0.358405	81.6897	7.04932
IPI00026302	RPL31	ribosomal protein L31	Other	1.03779	0.362102	14.4539	10.5356
IPI01014928	MAP1S	microtubule-associated protein 1S	Cytoplasm	-1.25285	0.36815	109.72	7.6499
IPI00399054	CRK	v-crk avian sarcoma virus CT10 oncogene homolog	Cytoplasm	-1.08784	0.370938	22.8915	5.47803
IPI00908588	EIF4B	eukaryotic translation initiation factor 4B	Cytoplasm	-1.08438	0.375373	66.0889	5.70654
IPI00006952	LACTB2	lactamase, beta 2	Cytoplasm	-1.05318	0.38511	32.7849	6.80029
IPI00004839	CRKL	v-crk avian sarcoma virus CT10 oncogene homolog-like	Cytoplasm	1.12027	0.386357	33.7559	6.7417
IPI00646055	TRAP1	TNF receptor-associated protein 1	Cytoplasm	1.02514	0.393316	74.2207	7.86963
IPI00980026				1.14028	0.393886	3.11159	12.1763
IPI00179964	PTBP1	polypyrimidine tract binding protein 1	Nucleus	-1.01342	0.396976	57.1856	9.17334
IPI00029997	PGLS	6-phosphogluconolactonase	Cytoplasm	-1.13415	0.398753	27.5296	6.04932
IPI00180240				1.0128	0.399138	5.05954	5.05908
IPI01023034	COPZ1	coatomer protein complex, subunit zeta 1	Cytoplasm	-1.02224	0.40012	10.0283	4.93213
IPI00294398	HADH	hydroxyacyl-CoA dehydrogenase	Cytoplasm	-1.10098	0.401991	34.2719	8.85107
IPI00975879	NSFL1C	NSFL1 (p97) cofactor (p47)	Cytoplasm	-1.02628	0.402868	30.2019	5.09717
IPI00008530	RPLP0	ribosomal protein, large, P0	Cytoplasm	-1.01054	0.404745	34.2518	5.97314
IPI00478410	ATP5C1	ATP synthase, H+ transporting, mitochondrial F1 complex, gamma polypeptide 1	Cytoplasm	1.1179	0.406602	32.9753	9.21729
IPI00909111	MRPL9	mitochondrial ribosomal protein L9	Cytoplasm	-1.19535	0.419908	17.4826	10.7407
IPI00946537	RAB6B	RAB6B, member RAS oncogene family	Cytoplasm	-1.03815	0.422415	9.66099	5.45264
IPI00945711	UGP2	UDP-glucose pyrophosphorylase 2	Cytoplasm	1.04805	0.424591	16.9189	8.1333
IPI00011997	C8orf33	chromosome 8 open reading frame 33	Other	-1.13295	0.426091	24.9769	9.94971
IPI00386908	PARVA	parvin, alpha	Cytoplasm	1.06083	0.436425	20.6115	5.71924
IPI01013273	CCT6A	chaperonin containing TCP1, subunit 6A (zeta 1)	Cytoplasm	1.00707	0.443532	54.8328	6.43018
IPI00382990				-1.01345	0.444635	38.169	6.58057
IPI00290416	OLA1	Obg-like ATPase 1	Cytoplasm	-1.01793	0.445512	44.7153	7.81104
IPI00383539	CS	citrate synthase	Cytoplasm	1.01134	0.446676	50.3997	7.89893
IPI01015489	SEC24C	SEC24 family, member C (S. cerevisiae)	Cytoplasm	-1.03015	0.450293	106.492	6.96143
IPI00020017	ADIRF	adipogenesis regulatory factor	Nucleus	-1.08253	0.450306	7.84997	5.31299
IPI00908532	LAMP1	lysosomal-associated membrane protein 1	Plasma Membrane	1.05648	0.454196	38.9609	8.86572
IPI00873582	CALCRL	calcitonin receptor-like	Plasma Membrane	-1.33755	0.457555	54.2833	6.771
IPI00375149	OPA1	optic atrophy 1 (autosomal dominant)	Cytoplasm	1.05755	0.45813	107.501	7.98682
IPI00871172	FAM21A/FAM21C	family with sequence similarity 21, member C	Cytoplasm	-1.08335	0.459933	136.458	4.7417
IPI00925074	BCS1L	BC1 (ubiquinol-cytochrome c reductase) synthesis-like	Cytoplasm	1.03436	0.464253	22.2012	5.33838
IPI00640779	ARPC5	actin related protein 2/3 complex, subunit 5, 16kDa	Cytoplasm	1.14079	0.466444	14.7984	5.05908
IPI00909466	HNRNPL	heterogeneous nuclear ribonucleoprotein L	Nucleus	1.16801	0.470377	25.7477	6.31592
IPI00005087	TMOD3	tropomodulin 3 (ubiquitous)	Cytoplasm	-1.10499	0.471587	39.5703	5.18604
IPI01026466	TMED10	transmembrane emp24-like trafficking protein 10 (yeast)	Cytoplasm	1.01625	0.478596	16.8937	6.52197
IPI00935307	DIAPH1	diaphanous-related formin 1	Plasma Membrane	1.07262	0.479235	94.5346	5.37646
IPI00644766	TOR1AIP1	torsin A interacting protein 1	Nucleus	1.15571	0.483713	33.7289	7.97217
IPI01014514	FRMPD1	FERM and PDZ domain containing 1	Cytoplasm	-1.05281	0.484508	70.2981	4.94482
IPI00946283	TNPO3	transportin 3	Cytoplasm	1.07029	0.49455	96.6074	5.65576
IPI00550900	TPT1	tumor protein, translationally-controlled 1	Cytoplasm	1.00855	0.499387	19.5826	4.93213
IPI00852917	CPNE1	copine I	Nucleus	1.02956	0.500299	53.0135	5.8208
IPI00377080	COPS8	COP9 signalosome subunit 8	Nucleus	1.06464	0.501663	17.8983	7.25439
IPI00105598	PSMD11	proteasome (prosome, macropain) 26S subunit, non-ATPase, 11	Cytoplasm	1.03468	0.502142	47.5051	6.48096
IPI00916393	HIBCH	3-hydroxyisobutyryl-CoA hydrolase	Cytoplasm	1.01731	0.505263	14.5693	5.14795
IPI00024920	ATP5D	ATP synthase, H+ transporting, mitochondrial F1 complex, delta subunit	Cytoplasm	-1.17492	0.505557	17.4792	5.49072
IPI00917605	CYCS	cytochrome c, somatic	Cytoplasm	-1.00789	0.507885	11.326	9.65674
IPI00902970	PRRC2C	proline-rich coiled-coil 2C	Cytoplasm	1.11485	0.509589	88.1073	5.64307
IPI00815834	NMT2	N-myristoyltransferase 2	Cytoplasm	1.02458	0.509694	8.59831	7.95752
IPI00604713	CKAP4	cytoskeleton-associated protein 4	Cytoplasm	-1.0345	0.513253	58.1158	5.24951
IPI00329600	SCCPDH	saccharopine dehydrogenase (putative)	Cytoplasm	-1.31851	0.515277	47.1215	9.14404
IPI00306290	XPOT	exportin, tRNA	Nucleus	-1.08698	0.517266	109.893	5.38916
IPI01009317	USP7	ubiquitin specific peptidase 7 (herpes virus-associated)	Nucleus	-1.03047	0.528607	92.7457	5.73193
IPI00884070	ISOC1	isochorismatase domain containing 1	Cytoplasm	-1.03775	0.530562	22.0736	7.43018
IPI00172594	MRPL28	mitochondrial ribosomal protein L28	Cytoplasm	-1.02671	0.539294	30.1379	8.29443
IPI00007611	ATP5O	ATP synthase, H+ transporting, mitochondrial F1 complex, O subunit	Cytoplasm	-1.01368	0.543809	23.2627	9.96436
IPI00219038				-1.09604	0.547042	15.3185	11.2681
IPI00827813	DYNC1I2	dynein, cytoplasmic 1, intermediate chain 2	Cytoplasm	1.17432	0.547468	68.2557	5.2876
IPI00963825	ATP5G1	ATP synthase, H+ transporting, mitochondrial Fo complex, subunit C1 (subunit 9)	Cytoplasm	1.20422	0.547806	10.1883	10.4038
IPI00395462	HYPK	huntingtin interacting protein K	Cytoplasm	-1.03907	0.550737	14.6564	4.93213
IPI00386083	NT5C	5', 3'-nucleotidase, cytosolic	Cytoplasm	1.08655	0.552661	13.2909	6.80029
IPI00982620	ALDH9A1	aldehyde dehydrogenase 9 family, member A1	Cytoplasm	-1.04813	0.568659	46.4243	5.5415
IPI00908449	SF3A3	splicing factor 3a, subunit 3, 60kDa	Nucleus	-1.03035	0.572857	52.3951	5.2749
IPI00903145	RDX	radixin	Cytoplasm	1.04586	0.576428	68.5214	6.3667
IPI00026328	TXNDC12	thioredoxin domain containing 12 (endoplasmic reticulum)	Cytoplasm	-1.02253	0.577117	19.1936	5.40186
IPI00789674	COPB2	coatomer protein complex, subunit beta 2 (beta prime)	Cytoplasm	1.06866	0.577177	98.9836	5.16064
IPI00003870	CLPP	caseinolytic mitochondrial matrix peptidase proteolytic subunit	Cytoplasm	1.05465	0.585734	30.1606	8.08936
IPI00981695	CHMP5	charged multivesicular body protein 5	Cytoplasm	-1.05687	0.58813	19.5079	6.84424
IPI00798025	C21orf33	chromosome 21 open reading frame 33	Cytoplasm	1.0144	0.589246	20.2803	6.60986
IPI01010256	METAP2	methionyl aminopeptidase 2	Cytoplasm	1.03957	0.591737	36.0677	5.35107
IPI00003269	ACTBL2	actin, beta-like 2	Nucleus	-1.06795	0.597551	41.976	5.59229
IPI00025974	CHMP4B	charged multivesicular body protein 4B	Cytoplasm	1.11853	0.601485	24.9346	4.81787
IPI01011685	G3BP1	GTPase activating protein (SH3 domain) binding protein 1	Nucleus	1.03008	0.603983	31.4321	5.97314
IPI00976943	PDHX	pyruvate dehydrogenase complex, component X	Cytoplasm	1.05293	0.616553	16.1765	5.22412
IPI00742682	TPR	translocated promoter region, nuclear basket protein	Nucleus	-1.02855	0.617629	267.131	5.021
IPI00553185	CCT3	chaperonin containing TCP1, subunit 3 (gamma)	Cytoplasm	1.00514	0.629982	60.4953	6.49365
IPI00892521	ST13	suppression of tumorigenicity 13 (colon carcinoma) (Hsp70 interacting protein)	Cytoplasm	-1.01091	0.631675	16.3191	4.88135
IPI00026824	HMOX2	heme oxygenase (decycling) 2	Cytoplasm	-1.02804	0.63247	41.6425	5.43994
IPI00295857	COPA	coatomer protein complex, subunit alpha	Cytoplasm	-1.03826	0.645889	138.258	7.66455
IPI00009368	SFXN1	sideroflexin 1	Cytoplasm	1.16296	0.649602	35.5963	9.0708
IPI00746438	RPL11	ribosomal protein L11	Cytoplasm	-1.01239	0.669598	20.1116	9.59814
IPI01011662	CAPG	capping protein (actin filament), gelsolin-like	Nucleus	1.11639	0.676204	11.5879	7.95752
IPI00793443	IPO5	importin 5	Nucleus	1.00705	0.681393	123.55	4.94482
IPI01012847	RAB35	RAB35, member RAS oncogene family	Cytoplasm	-1.09029	0.699912	21.2009	8.30908
IPI00013744	ITGA2	integrin, alpha 2 (CD49B, alpha 2 subunit of VLA-2 receptor)	Plasma Membrane	1.01818	0.700847	129.214	5.31299
IPI00910237	PSMB5	proteasome (prosome, macropain) subunit, beta type, 5	Cytoplasm	1.02081	0.70401	17.7705	7.23975
IPI00304232	WDR12	WD repeat domain 12	Cytoplasm	1.09444	0.707913	47.6777	5.89697
IPI01022737	DCTN2	dynactin 2 (p50)	Cytoplasm	1.06472	0.708247	14.1984	5.17334
IPI00026087	BANF1	barrier to autointegration factor 1	Nucleus	-1.00778	0.711211	10.052	6.0874
IPI00927188	SLC4A7	solute carrier family 4, sodium bicarbonate cotransporter, member 7	Plasma Membrane	-1.03569	0.715652	52.2163	5.99854
IPI00943181	PSME2	proteasome (prosome, macropain) activator subunit 2 (PA28 beta)	Cytoplasm	1.0139	0.717711	29.1083	6.7124
IPI00743775	CCDC47	coiled-coil domain containing 47	Extracellular Space	-1.02206	0.722056	55.2827	4.7417
IPI00024993	ECHS1	enoyl CoA hydratase, short chain, 1, mitochondrial	Cytoplasm	-1.00456	0.722547	31.3671	8.07471
IPI00985234	MRPS27	mitochondrial ribosomal protein S27	Cytoplasm	1.11178	0.723757	41.3031	5.51611
IPI00215685	GLS	glutaminase	Cytoplasm	-1.05804	0.727318	17.7273	9.70068
IPI00909299	KIF5B	kinesin family member 5B	Cytoplasm	-1.03469	0.739698	49.9481	8.96826
IPI00375513	COMT	catechol-O-methyltransferase	Cytoplasm	-1.04634	0.746389	24.4334	5.32568
IPI00299573	RPL7A	ribosomal protein L7a	Cytoplasm	-1.01368	0.747791	29.977	10.6089
IPI00914952	AP2A2	adaptor-related protein complex 2, alpha 2 subunit	Cytoplasm	-1.01825	0.751563	73.0823	7.32764
IPI00646605	UBR4	ubiquitin protein ligase E3 component n-recognin 4	Nucleus	-1.06072	0.752015	571.489	6.03662
IPI00946351	AP1B1	adaptor-related protein complex 1, beta 1 subunit	Cytoplasm	1.01076	0.753442	65.2731	5.18604
IPI01013988	EIF3F	eukaryotic translation initiation factor 3, subunit F	Cytoplasm	1.02392	0.758182	33.219	5.59229
IPI00946099	SRI	sorcin	Cytoplasm	1.05614	0.759319	17.5935	5.60498
IPI00030320	DDX6	DEAD (Asp-Glu-Ala-Asp) box helicase 6	Nucleus	1.08445	0.76109	54.3823	8.66064
IPI00010882	DFFA	DNA fragmentation factor, 45kDa, alpha polypeptide	Nucleus	1.01825	0.767751	36.4995	4.79248
IPI00333015	SPTBN1	spectrin, beta, non-erythrocytic 1	Plasma Membrane	1.04873	0.77011	251.241	5.52881
IPI01010714	ATP6V1A	ATPase, H+ transporting, lysosomal 70kDa, V1 subunit A	Plasma Membrane	-1.00647	0.771264	37.7269	5.41455
IPI00985284	LARP1	La ribonucleoprotein domain family, member 1	Cytoplasm	1.02179	0.780393	22.7329	6.81494
IPI00641064	NUDT5	nudix (nucleoside diphosphate linked moiety X)-type motif 5	Cytoplasm	-1.03648	0.780975	11.3308	7.97217
IPI00942143	MSH2	mutS homolog 2	Nucleus	-1.02695	0.787794	81.2831	6.56592
IPI00747810	FSCN1	fascin homolog 1, actin-bundling protein (Strongylocentrotus purpuratus)	Cytoplasm	1.01066	0.797715	52.2299	7.44482
IPI00410702	AADAT	aminoadipate aminotransferase	Cytoplasm	1.03745	0.810433	47.7916	7.21045
IPI00844578	DHX9	DEAH (Asp-Glu-Ala-His) box helicase 9	Nucleus	1.02001	0.819147	140.869	6.84424
IPI00477035	PNISR	PNN-interacting serine/arginine-rich protein	Nucleus	-1.01241	0.819304	47.4056	5.17334
IPI00465436	CAT	catalase	Cytoplasm	-1.02787	0.82402	59.7188	7.38623
IPI00830039	U2AF2	U2 small nuclear RNA auxiliary factor 2	Nucleus	-1.03397	0.82776	53.087	9.08545
IPI00914853	LRRFIP1	leucine rich repeat (in FLII) interacting protein 1	Cytoplasm	-1.00244	0.830643	44.8801	5.60498
IPI00640037	RPL5	ribosomal protein L5	Cytoplasm	-1.00455	0.835351	28.0262	9.12939
IPI00386533	EIF4G1	eukaryotic translation initiation factor 4 gamma, 1	Cytoplasm	1.02425	0.836051	154.709	5.16064
IPI00921820	IDH3A	isocitrate dehydrogenase 3 (NAD+) alpha	Cytoplasm	1.03505	0.841611	28.1161	5.65576
IPI00456969	DYNC1H1	dynein, cytoplasmic 1, heavy chain 1	Cytoplasm	1.00527	0.845044	532.072	6.40479
IPI00185146	IPO9	importin 9	Nucleus	-1.03546	0.853135	115.889	4.80518
IPI00030877	41897	15 kDa selenoprotein	Cytoplasm	-1.0112	0.861048	18.0331	5.03369
IPI00645745	G6PD	glucose-6-phosphate dehydrogenase	Cytoplasm	1.00544	0.86465	36.5194	6.53662
IPI00217966	LDHA	lactate dehydrogenase A	Cytoplasm	-1.00181	0.865246	36.6654	8.26514
IPI00792538	APEX1	APEX nuclease (multifunctional DNA repair enzyme) 1	Nucleus	1.00983	0.877034	27.1079	8.76318
IPI00965303	RPL9	ribosomal protein L9	Cytoplasm	-1.00334	0.879487	20.8614	10.1987
IPI00925574	COPS6	COP9 signalosome subunit 6	Nucleus	-1.022	0.88122	13.4909	5.64307
IPI00218342	MTHFD1	methylenetetrahydrofolate dehydrogenase (NADP+ dependent) 1, methenyltetrahydrofolate cyclohydrolase, formyltetrahydrofolate synthetase	Cytoplasm	1.00323	0.894014	107.367	8.27979
IPI00006666	SLC16A3	solute carrier family 16 (monocarboxylate transporter), member 3	Plasma Membrane	1.01648	0.894961	49.4369	7.95752
IPI00922900	SURF4	surfeit 4	Cytoplasm	-1.00327	0.896041	14.8445	5.98584
IPI01010953	PHGDH	phosphoglycerate dehydrogenase	Cytoplasm	-1.00593	0.90012	10.2122	4.77979
IPI00556528	PPP2R5E	protein phosphatase 2, regulatory subunit B', epsilon isoform	Cytoplasm	1.00944	0.901408	46.15	5.92236
IPI00915850	HIBADH	3-hydroxyisobutyrate dehydrogenase	Cytoplasm	-1.03114	0.91199	21.3881	6.12549
IPI00922598				-1.01413	0.916269	17.1471	7.95752
IPI00008529	RPLP2	ribosomal protein, large, P2	Cytoplasm	-1.00205	0.925699	11.6578	4.53857
IPI00552495	PRPS1	phosphoribosyl pyrophosphate synthetase 1	Cytoplasm	-1.00289	0.92694	24.0685	7.69385
IPI01015765	TOMM70A	translocase of outer mitochondrial membrane 70 homolog A (S. cerevisiae)	Cytoplasm	-1.00294	0.930433	56.8945	5.90967
IPI00983633	HSPE1-MOB4	HSPE1-MOB4 readthrough	Other	-1.01296	0.937915	29.7177	6.16357
IPI00082310	KHDRBS1	KH domain containing, RNA binding, signal transduction associated 1	Nucleus	-1.00304	0.942602	43.9999	7.28369
IPI00644855	BROX	BRO1 domain and CAAX motif containing	Cytoplasm	1.00849	0.946888	38.1885	8.60205
IPI00877635	RPL3	ribosomal protein L3	Cytoplasm	1.00129	0.946939	40.2416	10.0083
IPI00218733	SOD1	superoxide dismutase 1, soluble	Cytoplasm	-1.00394	0.954102	15.9259	6.12549
IPI00056357	C19orf10	chromosome 19 open reading frame 10	Extracellular Space	-1.00186	0.954159	18.7833	6.68311
IPI00783097	GARS	glycyl-tRNA synthetase	Cytoplasm	-1.00664	0.956774	83.1126	7.03467
IPI00894110	PNPT1	polyribonucleotide nucleotidyltransferase 1	Cytoplasm	-1.00451	0.967158	58.8855	7.57666
IPI00985162	NUP160	nucleoporin 160kDa	Nucleus	-1.00388	0.969418	118.064	5.30029
IPI00293350	TSNAX	translin-associated factor X	Nucleus	-1.00152	0.985227	33.0917	6.55127
IPI00026167	NHP2L1	NHP2 non-histone chromosome protein 2-like 1 (S. cerevisiae)	Nucleus	1.00648	0.989109	14.1646	8.45557
IPI00413324	RPL17	ribosomal protein L17	Cytoplasm	1.00028	0.989349	21.3833	10.1694
IPI00940237	DDX39A	DEAD (Asp-Glu-Ala-Asp) box polypeptide 39A	Nucleus	1.00015	0.992295	49.098	5.68115
IPI00026516	OXCT1	3-oxoacid CoA transferase 1	Cytoplasm	-1.00108	0.993926	56.1219	7.45947
IPI01026568	CFL2	cofilin 2 (muscle)	Other	-1.00007	0.998611	16.906	8.6167
IPI00032304	PLS1	plastin 1	Cytoplasm	1.8579	#DIV/0!	70.2093	5.41455
IPI00915790	PSMD14	proteasome (prosome, macropain) 26S subunit, non-ATPase, 14	Cytoplasm	1.83489	#DIV/0!	8.82748	4.94482
IPI00219301	MARCKS	myristoylated alanine-rich protein kinase C substrate	Plasma Membrane	1.57205	#DIV/0!	31.5359	4.44971
IPI00976960	NPEPPS	aminopeptidase puromycin sensitive	Cytoplasm	1.43292	#DIV/0!	22.288	4.85596
IPI01011337	PRPSAP2	phosphoribosyl pyrophosphate synthetase-associated protein 2	Other	1.41673	#DIV/0!	31.3014	7.1958
IPI00386622	NUP188	nucleoporin 188kDa	Nucleus	1.22776	#DIV/0!	96.1047	6.40479
IPI00797249	DCXR	dicarbonyl/L-xylulose reductase	Other	1.19429	#DIV/0!	25.7265	8.104
IPI01013788	CARS2	cysteinyl-tRNA synthetase 2, mitochondrial (putative)	Cytoplasm	1.09458	#DIV/0!	20.4321	7.69385
IPI00014474	AKAP8	A kinase (PRKA) anchor protein 8	Nucleus	1.08804	#DIV/0!	76.0611	5.14795
IPI00896464	IKBIP	IKBKB interacting protein	Cytoplasm	1.07666	#DIV/0!	27.752	8.646
IPI01012181	PEX14	peroxisomal biogenesis factor 14	Cytoplasm	1.01873	#DIV/0!	34.196	4.81787
IPI00513887	EIF2B3	eukaryotic translation initiation factor 2B, subunit 3 gamma, 58kDa	Cytoplasm	-1.20613	#DIV/0!	21.786	6.52197
IPI00788157	XRN2	5'-3' exoribonuclease 2	Nucleus	-1.24344	#DIV/0!	99.8981	8.01611
IPI00514033	ACADSB	acyl-CoA dehydrogenase, short/branched chain	Cytoplasm	-1.2848	#DIV/0!	18.9417	6.771
IPI00022542	ROCK1	Rho-associated, coiled-coil containing protein kinase 1	Cytoplasm	-1.30284	#DIV/0!	158.076	5.89697
IPI00791490	PDXK	pyridoxal (pyridoxine, vitamin B6) kinase	Cytoplasm	-1.48678	#DIV/0!	29.2269	6.02393
IPI00783781	NUP205	nucleoporin 205kDa	Nucleus	-1.97347	#DIV/0!	227.776	6.18896
IPI00002521	ATP5J	ATP synthase, H+ transporting, mitochondrial Fo complex, subunit F6	Cytoplasm	#DIV/0!	#DIV/0!	12.5796	9.5249
IPI00012197	DCTPP1	dCTP pyrophosphatase 1	Cytoplasm	#DIV/0!	#DIV/0!	18.6694	5.03369
IPI00013122	CDC37	cell division cycle 37	Cytoplasm	#DIV/0!	#DIV/0!	44.44	5.24951
IPI00013949	SGTA	small glutamine-rich tetratricopeptide repeat (TPR)-containing, alpha	Cytoplasm	#DIV/0!	#DIV/0!	34.0417	4.86865
IPI00021146	PRPF18	pre-mRNA processing factor 18	Nucleus	#DIV/0!	#DIV/0!	39.835	8.14795
IPI00021828	CSTB	cystatin B (stefin B)	Cytoplasm	#DIV/0!	#DIV/0!	11.1326	7.56201
IPI00026530	LMAN1	lectin, mannose-binding, 1	Cytoplasm	#DIV/0!	#DIV/0!	57.513	6.771
IPI00029631	ERH	enhancer of rudimentary homolog (Drosophila)	Nucleus	#DIV/0!	#DIV/0!	12.251	5.92236
IPI00155466	SUCLG2	succinate-CoA ligase, GDP-forming, beta subunit	Cytoplasm	#DIV/0!	#DIV/0!	26.5722	8.22119
IPI00167368	NAA16	N(alpha)-acetyltransferase 16, NatA auxiliary subunit	Nucleus	#DIV/0!	#DIV/0!	101.397	7.86963
IPI00172656	FAF2	Fas associated factor family member 2	Cytoplasm	#DIV/0!	#DIV/0!	52.5905	5.61768
IPI00177008	PGP	phosphoglycolate phosphatase	Other	#DIV/0!	#DIV/0!	33.9845	6.13818
IPI00180730				#DIV/0!	#DIV/0!	50.1219	8.95361
IPI00215762	EXOC1	exocyst complex component 1	Cytoplasm	#DIV/0!	#DIV/0!	100.219	6.59521
IPI00217465	HIST1H1C	histone cluster 1, H1c	Nucleus	#DIV/0!	#DIV/0!	21.3517	10.9312
IPI00220542	HTRA2	HtrA serine peptidase 2	Cytoplasm	#DIV/0!	#DIV/0!	38.4695	10.7114
IPI00290799	FAM210A	family with sequence similarity 210, member A	Cytoplasm	#DIV/0!	#DIV/0!	30.7573	9.75928
IPI00291903	NOL6	nucleolar protein 6 (RNA-associated)	Nucleus	#DIV/0!	#DIV/0!	77.5888	8.06006
IPI00294158	BLVRA	biliverdin reductase A	Cytoplasm	#DIV/0!	#DIV/0!	33.4073	6.44287
IPI00296528	ANXA10	annexin A10	Cytoplasm	#DIV/0!	#DIV/0!	37.2529	5.32568
IPI00299506	GFPT1	glutamine--fructose-6-phosphate transaminase 1	Cytoplasm	#DIV/0!	#DIV/0!	76.7103	6.84424
IPI00328200	QRICH1	glutamine-rich 1	Other	#DIV/0!	#DIV/0!	86.3819	5.87158
IPI00385479	HACL1	2-hydroxyacyl-CoA lyase 1	Cytoplasm	#DIV/0!	#DIV/0!	12.4914	5.2876
IPI00394717	EXOC7	exocyst complex component 7	Plasma Membrane	#DIV/0!	#DIV/0!	32.4307	6.45557
IPI00425562	SCRIB	scribbled planar cell polarity protein	Cytoplasm	#DIV/0!	#DIV/0!	165.142	5.0083
IPI00470590	SF3A1	splicing factor 3a, subunit 1, 120kDa	Nucleus	#DIV/0!	#DIV/0!	81.6268	5.33838
IPI00477686	GTF2F2	general transcription factor IIF, polypeptide 2, 30kDa	Nucleus	#DIV/0!	#DIV/0!	28.3628	9.23193
IPI00552419	PCCA	propionyl CoA carboxylase, alpha polypeptide	Cytoplasm	#DIV/0!	#DIV/0!	74.9544	7.35693
IPI00646339	EPS15L1	epidermal growth factor receptor pathway substrate 15-like 1	Plasma Membrane	#DIV/0!	#DIV/0!	83.1967	5.08447
IPI00647118	EIF1AY	eukaryotic translation initiation factor 1A, Y-linked	Cytoplasm	#DIV/0!	#DIV/0!	14.4462	5.33838
IPI00741996	BOP1	block of proliferation 1	Nucleus	#DIV/0!	#DIV/0!	71.885	8.17725
IPI00748835	ALCAM	activated leukocyte cell adhesion molecule	Plasma Membrane	#DIV/0!	#DIV/0!	33.8571	5.69385
IPI00759575	GSR	glutathione reductase	Cytoplasm	#DIV/0!	#DIV/0!	51.6674	7.7085
IPI00788942	RUVBL1	RuvB-like AAA ATPase 1	Nucleus	#DIV/0!	#DIV/0!	42.1	6.37939
IPI00798375	DDX5	DEAD (Asp-Glu-Ala-Asp) box helicase 5	Nucleus	#DIV/0!	#DIV/0!	61.4779	8.85107
IPI00816829	TWF1	twinfilin actin-binding protein 1	Cytoplasm	#DIV/0!	#DIV/0!	28.805	7.62061
IPI00852717	PGM5	phosphoglucomutase 5	Cytoplasm	#DIV/0!	#DIV/0!	41.7631	6.55127
IPI00853337	ARF5	ADP-ribosylation factor 5	Cytoplasm	#DIV/0!	#DIV/0!	17.0959	7.34229
IPI00878570	CSNK1E	casein kinase 1, epsilon	Cytoplasm	#DIV/0!	#DIV/0!	25.5993	9.46631
IPI00879681	RANGAP1	Ran GTPase activating protein 1	Nucleus	#DIV/0!	#DIV/0!	57.7381	4.52588
IPI00893301	EIF3B	eukaryotic translation initiation factor 3, subunit B	Cytoplasm	#DIV/0!	#DIV/0!	33.362	4.36084
IPI00894115	NFS1	NFS1 cysteine desulfurase	Cytoplasm	#DIV/0!	#DIV/0!	9.63577	5.73193
IPI00902463	ESYT1	extended synaptotagmin-like protein 1	Other	#DIV/0!	#DIV/0!	117.32	5.89697
IPI00908842	VTA1	vesicle (multivesicular body) trafficking 1	Cytoplasm	#DIV/0!	#DIV/0!	24.5661	5.2876
IPI00910019	MVP	major vault protein	Nucleus	#DIV/0!	#DIV/0!	87.5618	5.65576
IPI00915885	AARSD1	alanyl-tRNA synthetase domain containing 1	Other	#DIV/0!	#DIV/0!	21.3719	5.42725
IPI00916800	MOGS	mannosyl-oligosaccharide glucosidase	Cytoplasm	#DIV/0!	#DIV/0!	15.9149	6.3667
IPI00924591	QARS	glutaminyl-tRNA synthetase	Cytoplasm	#DIV/0!	#DIV/0!	20.0444	5.60498
IPI00926599	GPD1L	glycerol-3-phosphate dehydrogenase 1-like	Cytoplasm	#DIV/0!	#DIV/0!	14.1994	5.13525
IPI00940730	ENOPH1	enolase-phosphatase 1	Cytoplasm	#DIV/0!	#DIV/0!	24.7902	5.21143
IPI00940755	DENR	density-regulated protein	Other	#DIV/0!	#DIV/0!	17.759	9.0415
IPI00969088	TBC1D3 (includes others)	TBC1 domain family, member 3	Extracellular Space	#DIV/0!	#DIV/0!	62.2645	9.08545
IPI00973432	PDLIM5	PDZ and LIM domain 5	Cytoplasm	#DIV/0!	#DIV/0!	51.1919	7.78174
IPI00977196	RIC8A	RIC8 guanine nucleotide exchange factor A	Cytoplasm	#DIV/0!	#DIV/0!	11.3376	4.77979
IPI00982537	EIF3M	eukaryotic translation initiation factor 3, subunit M	Other	#DIV/0!	#DIV/0!	25.189	7.78174
IPI01010547	SLITRK5	SLIT and NTRK-like family, member 5	Other	#DIV/0!	#DIV/0!	79.7156	8.14795
IPI01010614	TEAD4	TEA domain family member 4	Nucleus	#DIV/0!	#DIV/0!	18.7126	9.74463
IPI01012685	KPNA6	karyopherin alpha 6 (importin alpha 7)	Nucleus	#DIV/0!	#DIV/0!	59.6303	5.0083
IPI01013426	PFAS	phosphoribosylformylglycinamidine synthase	Cytoplasm	#DIV/0!	#DIV/0!	80.1348	5.5542
IPI01014704	APP	amyloid beta (A4) precursor protein	Plasma Membrane	#DIV/0!	#DIV/0!	70.2273	4.729
IPI01014716	ACTR2	ARP2 actin-related protein 2 homolog (yeast)	Plasma Membrane	#DIV/0!	#DIV/0!	38.8172	6.26514
IPI01015711	DIABLO	diablo, IAP-binding mitochondrial protein	Cytoplasm	#DIV/0!	#DIV/0!	8.84439	5.0083
IPI01018117	PPP1R13L	protein phosphatase 1, regulatory subunit 13 like	Nucleus	#DIV/0!	#DIV/0!	43.4948	5.10986
